# Supplementary material for: The dynamics of mitochondrial-linked gene expression among tissues and life stages in two contrasting strains of laying hens
Source: PLoS One. 2022 Jan 13;17(1):e0262613. doi: 10.1371/journal.pone.0262613 (PMC8757906; doi:10.1371/journal.pone.0262613)
Supplement: S2 File — (XLSX) [file pone.0262613.s002.xlsx]

## Sheet: ACTB
Chamber	Sample	Sample	EvaGreen	EvaGreen	Ct	Ct	Ct	Ct	Tm	Tm	Tm		concentration	ng/µl	number of molecules in 1µl	number of molecules/reaction		1 reaction = 0.008µl sample
ID	Name	rConc	Name	Type	Value	Quality	Call	Threshold	In Range	Out Range	Peak Ratio		1	16.6	7.2125e+10	5.77e+08
S01-A07	PCR Products	1	ACTB	Test		0.394839	Fail	0.00560851	87.416	999	1		0.1	1.66	7.2125e+09	5.77e+07
S01-A01	PCR Products	1	ACTB	Test		0.432565	Fail	0.00560851	87.5736	999	1		0.01	0.166	7.2125e+08	5.77e+06
S02-A07	PCR Products	0.1	ACTB	Test		0.166667	Fail	0.00560851	87.0013	999	1		0.001	0.0166	7.2125e+07	577000
S02-A01	PCR Products	0.1	ACTB	Test		0.166667	Fail	0.00560851	87.0207	999	1		0.0001	0.00166	7.2125e+06	57700
S03-A07	PCR Products	0.01	ACTB	Test	5.27891	1	Pass	0.00560851	87.0031	999	1		1e-05	0.000166	721250	5770
S03-A01	PCR Products	0.01	ACTB	Test	5.50854	1	Pass	0.00560851	87.0193	999	1		1e-06	1.66e-05	72125	577
S04-A07	PCR Products	0.001	ACTB	Test	8.91601	1	Pass	0.00560851	86.907	999	1		1e-07	1.66e-06	7212.5	57.7
S04-A01	PCR Products	0.001	ACTB	Test	9.19229	1	Pass	0.00560851	86.9015	999	1		1e-08	1.66e-07	721.25	5.77
S05-A07	PCR Products	0.0001	ACTB	Test	12.2263	1	Pass	0.00560851	87.0316	999	1		1e-09	1.66e-08	72.125	0.577
S05-A01	PCR Products	0.0001	ACTB	Test	12.28	1	Pass	0.00560851	86.9985	999	1		1e-10	1.66e-09	7.2125	0.0577
S06-A07	PCR Products	1e-05	ACTB	Test	15.7355	1	Pass	0.00560851	86.995	999	1		1e-11	1.66e-10	0.72125	0.00577
S06-A01	PCR Products	1e-05	ACTB	Test	15.5469	1	Pass	0.00560851	86.9137	999	1
S07-A07	PCR Products	1e-06	ACTB	Test	19.5253	1	Pass	0.00560851	87.1499	999	1
S07-A01	PCR Products	1e-06	ACTB	Test	19.1325	0.963533	Pass	0.00560851	87.0261	999	1
S08-A07	PCR Products	1e-07	ACTB	Test		0	Fail	0.00560851	999	999	0
S08-A01	PCR Products	1e-07	ACTB	Test	22.0371	1	Pass	0.00560851	87.0425	999	1
S09-A07	PCR Products	1e-08	ACTB	Test		0	Fail	0.00560851	999	999	0
S09-A01	PCR Products	1e-08	ACTB	Test		0	Fail	0.00560851	999	999	0
S10-A07	PCR Products	1e-09	ACTB	Test		0.13169	Fail	0.00560851	67.8816	999	1
S10-A01	PCR Products	1e-09	ACTB	Test		0	Fail	0.00560851	87.4035	999	1
S11-A07	PCR Products	1e-10	ACTB	Test		0	Fail	0.00560851	999	999	0
S11-A01	PCR Products	1e-10	ACTB	Test		0	Fail	0.00560851	999	999	0
S12-A07	PCR Products	1e-11	ACTB	Test		0	Fail	0.00560851	999	999	0
S12-A01	PCR Products	1e-11	ACTB	Test		0	Fail	0.00560851	999	999	0
conc	Cq	MW	STABW
1
1
0.1
0.1
0.01	5.27891
0.01	5.50854	5.39372	0.114814
0.001	8.91601
0.001	9.19229	9.05415	0.138143
0.0001	12.2263
0.0001	12.28	12.2532	0.0268537
1e-05	15.7355
1e-05	15.5469	15.6412	0.0942856
1e-06	19.5253
1e-06	19.1325	19.3289	0.196363
1e-07
1e-07	22.0371	22.0371	0
1e-08
1e-08
1e-09
1e-09
1e-10
1e-10
1e-11
1e-11
conc	mean	SD
1
0.1
0.01	5.39372	0.114814
0.001	9.05415	0.138143
0.0001	12.2532	0.0268537
1e-05	15.6412	0.0942856
1e-06	19.3289	0.196363
1e-07	22.0371	0
1e-08
1e-09
1e-10
1e-11
logC	MW	STABW										slope	E
0	0	0										-3.4457	1.95082	95.0818
-1	0	0
-2	5.39372	0.114814
-3	9.05415	0.138143
-4	12.2532	0.0268537
-5	15.6412	0.0942856
-6	19.3289	0.196363
-7	22.0371	0
-8	0	0
-9	0	0
-10	0	0
-11	0	0

## Sheet: ATP5F1
Chamber	Sample	Sample	EvaGreen	EvaGreen	Ct	Ct	Ct	Ct	Tm	Tm	Tm		concentration	ng/µl	number of molecules in 1µl	number of molecules/reaction
ID	Type	rConc	Name	Type	Value	Quality	Call	Threshold	In Range	Out Range	Peak Ratio		1	16.6	8.01388e+10	6.41111e+08
S01-A05	PCR products	1	ATP5F1	Test	2.5	0.163578	Fail	0.00777686	84.1009	999	1		0.1	1.66	8.01388e+09	6.41111e+07
S01-A11	PCR products	1	ATP5F1	Test	2.5	0.164641	Fail	0.00777686	84.1235	999	1		0.01	0.166	8.01388e+08	6.41111e+06
S02-A05	PCR products	0.1	ATP5F1	Test	3.47623	0.492077	Fail	0.00777686	83.9429	999	1		0.001	0.0166	8.01388e+07	641111
S02-A11	PCR products	0.1	ATP5F1	Test	3.4742	0.4914	Fail	0.00777686	83.902	999	1		0.0001	0.00166	8.01388e+06	64111.1
S03-A05	PCR products	0.01	ATP5F1	Test	5.85093	1	Pass	0.00777686	83.6926	999	1		1e-05	0.000166	801388	6411.11
S03-A11	PCR products	0.01	ATP5F1	Test	5.71487	1	Pass	0.00777686	83.694	999	1		1e-06	1.66e-05	80138.8	641.111
S04-A05	PCR products	0.001	ATP5F1	Test	9.01043	1	Pass	0.00777686	83.7394	999	1		1e-07	1.66e-06	8013.88	64.1111
S04-A11	PCR products	0.001	ATP5F1	Test	9.09346	1	Pass	0.00777686	83.6959	999	1		1e-08	1.66e-07	801.388	6.41111
S05-A05	PCR products	0.0001	ATP5F1	Test	12.5906	1	Pass	0.00777686	83.7604	999	1		1e-09	1.66e-08	80.1388	0.641111
S05-A11	PCR products	0.0001	ATP5F1	Test	12.7942	1	Pass	0.00777686	83.6972	999	1		1e-10	1.66e-09	8.01388	0.0641111
S06-A05	PCR products	1e-05	ATP5F1	Test	15.7948	1	Pass	0.00777686	83.8493	999	1		1e-11	1.66e-10	0.801388	0.00641111
S06-A11	PCR products	1e-05	ATP5F1	Test	15.871	1	Pass	0.00777686	83.7218	999	1
S07-A05	PCR products	1e-06	ATP5F1	Test	18.9409	1	Pass	0.00777686	83.6674	999	1
S07-A11	PCR products	1e-06	ATP5F1	Test	18.8226	1	Pass	0.00777686	83.8235	999	1
S08-A05	PCR products	1e-07	ATP5F1	Test	20.4472	1	Pass	0.00777686	83.9343	999	1
S08-A11	PCR products	1e-07	ATP5F1	Test	21.3233	1	Pass	0.00777686	83.9355	999	1
S09-A05	PCR products	1e-08	ATP5F1	Test	21.5779	1	Pass	0.00777686	83.9478	999	1
S09-A11	PCR products	1e-08	ATP5F1	Test	21.3088	1	Pass	0.00777686	83.8222	999	1
S10-A05	PCR products	1e-09	ATP5F1	Test	22.153	1	Pass	0.00777686	83.7938	999	1
S10-A11	PCR products	1e-09	ATP5F1	Test	21.1607	1	Pass	0.00777686	83.8708	999	1
S11-A05	PCR products	1e-10	ATP5F1	Test	21.2787	1	Pass	0.00777686	83.8082	999	1
S11-A11	PCR products	1e-10	ATP5F1	Test	21.5594	1	Pass	0.00777686	84.0921	999	1
S12-A05	PCR products	1e-11	ATP5F1	Test	20.1694	1	Pass	0.00777686	84.2402	999	1
S12-A11	PCR products	1e-11	ATP5F1	Test	20.6486	1	Pass	0.00777686	84.0012	999	1
conc	Cq	MW	STABW
1	2.5
1	2.5	2.5	0
0.1	3.47623
0.1	3.4742	3.47522	0.00101682
0.01	5.85093
0.01	5.71487	5.7829	0.0680299
0.001	9.01043
0.001	9.09346	9.05194	0.0415135
0.0001	12.5906
0.0001	12.7942	12.6924	0.101812
1e-05	15.7948
1e-05	15.871	15.8329	0.0381006
1e-06	18.9409
1e-06	18.8226	18.8817	0.0591217
1e-07	20.4472
1e-07	21.3233	20.8853	0.438063
1e-08	21.5779
1e-08	21.3088	21.4433	0.134554
1e-09	22.153
1e-09	21.1607	21.6569	0.496163
1e-10	21.2787
1e-10	21.5594	21.419	0.140387
1e-11	20.1694
1e-11	20.6486	20.409	0.239595
conc	MW	STABW
1	2.5	0
0.1	3.47522	0.00101682
0.01	5.7829	0.0680299
0.001	9.05194	0.0415135
0.0001	12.6924	0.101812
1e-05	15.8329	0.0381006
1e-06	18.8817	0.0591217
1e-07	20.8853	0.438063
1e-08	21.4433	0.134554
1e-09	21.6569	0.496163
1e-10	21.419	0.140387
1e-11	20.409	0.239595
logC	MW	STABW										slope	E
0	2.5	0										-3.1664	2.06926	106.926
-1	3.47522	0.00101682
-2	5.7829	0.0680299
-3	9.05194	0.0415135
-4	12.6924	0.101812
-5	15.8329	0.0381006
-6	18.8817	0.0591217
-7	20.8853	0.438063
-8	21.4433	0.134554
-9	21.6569	0.496163
-10	21.419	0.140387
-11	20.409	0.239595

## Sheet: ATP6
Chamber	Sample	Sample	EvaGreen	EvaGreen	Ct	Ct	Ct	Ct	Tm	Tm	Tm		concentration	ng/µl	number of molecules in 1µl	number of molecules/reaction
ID	Type	rConc	Name	Type	Value	Quality	Call	Threshold	In Range	Out Range	Peak Ratio		1	16.6	8.01388e+10	6.41111e+08
S01-A10	PCR products	1	ATP6	Test	3.42152	0.464576	Fail	0.0095855	84.3465	999	1		0.1	1.66	8.01388e+09	6.41111e+07
S01-A04	PCR products	1	ATP6	Test	3.43469	0.459926	Fail	0.0095855	84.3225	999	1		0.01	0.166	8.01388e+08	6.41111e+06
S02-A10	PCR products	0.1	ATP6	Test	3.66992	0.55664	Fail	0.0095855	84.1655	999	1		0.001	0.0166	8.01388e+07	641111
S02-A04	PCR products	0.1	ATP6	Test	3.61449	0.538165	Fail	0.0095855	84.1123	999	1		0.0001	0.00166	8.01388e+06	64111.1
S03-A10	PCR products	0.01	ATP6	Test	6.28938	1	Pass	0.0095855	83.9132	999	1		1e-05	0.000166	801388	6411.11
S03-A04	PCR products	0.01	ATP6	Test	6.35443	1	Pass	0.0095855	83.8654	999	1		1e-06	1.66e-05	80138.8	641.111
S04-A10	PCR products	0.001	ATP6	Test	9.51671	1	Pass	0.0095855	83.8009	999	1		1e-07	1.66e-06	8013.88	64.1111
S04-A04	PCR products	0.001	ATP6	Test	9.59381	1	Pass	0.0095855	83.7232	999	1		1e-08	1.66e-07	801.388	6.41111
S05-A10	PCR products	0.0001	ATP6	Test	13.3422	1	Pass	0.0095855	83.9352	999	1		1e-09	1.66e-08	80.1388	0.641111
S05-A04	PCR products	0.0001	ATP6	Test	13.4594	1	Pass	0.0095855	83.8629	999	1		1e-10	1.66e-09	8.01388	0.0641111
S06-A10	PCR products	1e-05	ATP6	Test	16.6274	1	Pass	0.0095855	83.9904	999	1		1e-11	1.66e-10	0.801388	0.00641111
S06-A04	PCR products	1e-05	ATP6	Test	17.08	1	Pass	0.0095855	83.9538	999	1
S07-A10	PCR products	1e-06	ATP6	Test	20.45	1	Pass	0.0095855	84.1843	999	1
S07-A04	PCR products	1e-06	ATP6	Test	19.7593	1	Pass	0.0095855	84.1288	999	1
S08-A10	PCR products	1e-07	ATP6	Test	23.9913	1	Pass	0.0095855	84.1271	999	1
S08-A04	PCR products	1e-07	ATP6	Test	22.9434	1	Pass	0.0095855	84.0467	999	1
S09-A10	PCR products	1e-08	ATP6	Test	23.991	1	Pass	0.0095855	84.1095	999	1
S09-A04	PCR products	1e-08	ATP6	Test		0	Fail	0.0095855	999	999	0
S10-A10	PCR products	1e-09	ATP6	Test		0	Fail	0.0095855	999	999	0
S10-A04	PCR products	1e-09	ATP6	Test		0	Fail	0.0095855	999	999	0
S11-A10	PCR products	1e-10	ATP6	Test		0	Fail	0.0095855	999	999	0
S11-A04	PCR products	1e-10	ATP6	Test		0	Fail	0.0095855	999	999	0
S12-A10	PCR products	1e-11	ATP6	Test		0	Fail	0.0095855	999	999	0
S12-A04	PCR products	1e-11	ATP6	Test		0	Fail	0.0095855	999	999	0
conc	Cq	MW	STABW
1	3.42152
1	3.43469	3.4281	0.00658565
0.1	3.66992
0.1	3.61449	3.64221	0.0277132
0.01	6.28938
0.01	6.35443	6.3219	0.032525
0.001	9.51671
0.001	9.59381	9.55526	0.0385475
0.0001	13.3422
0.0001	13.4594	13.4008	0.0585911
1e-05	16.6274
1e-05	17.08	16.8537	0.226297
1e-06	20.45
1e-06	19.7593	20.1046	0.345392
1e-07	23.9913
1e-07	22.9434	23.4673	0.523955
1e-08	23.991
1e-08		23.991	0
1e-09
1e-09
1e-10
1e-10
1e-11
1e-11
conc	mean	SD
1	3.4281	0.00658565
0.1	3.64221	0.0277132
0.01	6.3219	0.032525
0.001	9.55526	0.0385475
0.0001	13.4008	0.0585911
1e-05	16.8537	0.226297
1e-06	20.1046	0.345392
1e-07	23.4673	0.523955
1e-08	23.991	0
1e-09	0	0
1e-10	0	0
1e-11	0	0
logC	mean	SD										slope	E
0	3.4281	0.00658565										-3.3644	1.98258	98.2576
-1	3.64221	0.0277132
-2	6.3219	0.032525
-3	9.55526	0.0385475
-4	13.4008	0.0585911
-5	16.8537	0.226297
-6	20.1046	0.345392
-7	23.4673	0.523955
-8	23.991	0
-9
-10
-11

## Sheet: ATP8
Chamber	Sample	Sample	EvaGreen	EvaGreen	Ct	Ct	Ct	Ct	Tm	Tm	Tm		concentration	ng/µl	number of molecules in 1µl	number of molecules/reaction
ID	Type	rConc	Name	Type	Value	Quality	Call	Threshold	In Range	Out Range	Peak Ratio		1	16.6	1.35234e+11	1.08187e+09
S01-A11	PCR products	1	ATP8	Test	2.5	0.165743	Fail	0.0095855	80.0279	999	1		0.1	1.66	1.35234e+10	1.08187e+08
S01-A05	PCR products	1	ATP8	Test	2.5	0.166667	Fail	0.0095855	80.0017	999	1		0.01	0.166	1.35234e+09	1.08187e+07
S02-A11	PCR products	0.1	ATP8	Test	3.27664	0.425546	Fail	0.0095855	79.8729	999	1		0.001	0.0166	1.35234e+08	1.08187e+06
S02-A05	PCR products	0.1	ATP8	Test	3.31622	0.438741	Fail	0.0095855	79.8123	999	1		0.0001	0.00166	1.35234e+07	108187
S03-A11	PCR products	0.01	ATP8	Test	5.83673	1	Pass	0.0095855	79.6212	999	1		1e-05	0.000166	1.35234e+06	10818.7
S03-A05	PCR products	0.01	ATP8	Test	5.94551	1	Pass	0.0095855	79.4394	999	1		1e-06	1.66e-05	135234	1081.87
S04-A11	PCR products	0.001	ATP8	Test	8.95	1	Pass	0.0095855	79.371	999	1		1e-07	1.66e-06	13523.4	108.187
S04-A05	PCR products	0.001	ATP8	Test	9.12758	1	Pass	0.0095855	79.2737	999	1		1e-08	1.66e-07	1352.34	10.8187
S05-A11	PCR products	0.0001	ATP8	Test	12.7786	1	Pass	0.0095855	79.6464	999	1		1e-09	1.66e-08	135.234	1.08187
S05-A05	PCR products	0.0001	ATP8	Test	12.8416	1	Pass	0.0095855	79.4137	999	1		1e-10	1.66e-09	13.5234	0.108187
S06-A11	PCR products	1e-05	ATP8	Test	16.0643	1	Pass	0.0095855	79.6179	999	1		1e-11	1.66e-10	1.35234	0.0108187
S06-A05	PCR products	1e-05	ATP8	Test	16.1869	1	Pass	0.0095855	79.612	999	1
S07-A11	PCR products	1e-06	ATP8	Test	19.3798	1	Pass	0.0095855	79.8924	999	1
S07-A05	PCR products	1e-06	ATP8	Test	19.2233	1	Pass	0.0095855	79.875	999	1
S08-A11	PCR products	1e-07	ATP8	Test	21.453	1	Pass	0.0095855	79.8187	999	1
S08-A05	PCR products	1e-07	ATP8	Test	22.2734	1	Pass	0.0095855	79.7745	999	1
S09-A11	PCR products	1e-08	ATP8	Test		0	Fail	0.0095855	999	999	0
S09-A05	PCR products	1e-08	ATP8	Test		0	Fail	0.0095855	999	999	0
S10-A11	PCR products	1e-09	ATP8	Test		0	Fail	0.0095855	999	999	0
S10-A05	PCR products	1e-09	ATP8	Test		0	Fail	0.0095855	999	999	0
S11-A11	PCR products	1e-10	ATP8	Test		0	Fail	0.0095855	999	999	0
S11-A05	PCR products	1e-10	ATP8	Test		0	Fail	0.0095855	999	999	0
S12-A11	PCR products	1e-11	ATP8	Test		0	Fail	0.0095855	999	999	0
S12-A05	PCR products	1e-11	ATP8	Test		0	Fail	0.0095855	999	999	0
conc	Cq	MW	STABW
1	2.5
1	2.5	2.5	0
0.1	3.27664
0.1	3.31622	3.29643	0.0197928
0.01	5.83673
0.01	5.94551	5.89112	0.0543885
0.001	8.95
0.001	9.12758	9.03879	0.08879
0.0001	12.7786
0.0001	12.8416	12.8101	0.0315099
1e-05	16.0643
1e-05	16.1869	16.1256	0.0613232
1e-06	19.3798
1e-06	19.2233	19.3016	0.0782849
1e-07	21.453
1e-07	22.2734	21.8632	0.410219
1e-08
1e-08
1e-09
1e-09
1e-10
1e-10
1e-11
1e-11
conc	mean	SD
1	2.5	0
0.1	3.29643	0.0197928
0.01	5.89112	0.0543885
0.001	9.03879	0.08879
0.0001	12.8101	0.0315099
1e-05	16.1256	0.0613232
1e-06	19.3016	0.0782849
1e-07	21.8632	0.410219
1e-08	0	0
1e-09	0	0
1e-10	0	0
1e-11	0	0
logC	MW	STABW										slope	E
0	2.5	0										-3.2003	2.05339	105.339
-1	3.29643	0.0197928
-2	5.89112	0.0543885
-3	9.03879	0.08879
-4	12.8101	0.0315099
-5	16.1256	0.0613232
-6	19.3016	0.0782849
-7	21.8632	0.410219
-8	0	0
-9	0	0
-10	0	0
-11	0	0

## Sheet: COX1
Chamber	Sample	Sample	EvaGreen	EvaGreen	Ct	Ct	Ct	Ct	Tm	Tm	Tm		concentration	ng/µl	number of molecules in 1µl	number of molecules/reaction
ID	Type	rConc	Name	Type	Value	Quality	Call	Threshold	In Range	Out Range	Peak Ratio		1	16.6	6.70188e+10	5.3615e+08
S01-A05	PCR products	1	COX1	Test	3.87261	0.624202	Fail	0.00708897	83.8672	999	1		0.1	1.66	6.70188e+09	5.3615e+07
S01-A11	PCR products	1	COX1	Test	3.90416	0.634719	Fail	0.00708897	83.8707	999	1		0.01	0.166	6.70188e+08	5.3615e+06
S02-A05	PCR products	0.1	COX1	Test	3.26668	0.422228	Fail	0.00708897	83.5867	999	1		0.001	0.0166	6.70188e+07	536150
S02-A11	PCR products	0.1	COX1	Test	3.19527	0.398423	Fail	0.00708897	83.5776	999	1		0.0001	0.00166	6.70188e+06	53615
S03-A05	PCR products	0.01	COX1	Test	6.05338	1	Pass	0.00708897	83.4447	999	1		1e-05	0.000166	670188	5361.5
S03-A11	PCR products	0.01	COX1	Test	6.0507	1	Pass	0.00708897	83.4243	999	1		1e-06	1.66e-05	67018.8	536.15
S04-A05	PCR products	0.001	COX1	Test	9.59475	1	Pass	0.00708897	83.6545	999	1		1e-07	1.66e-06	6701.88	53.615
S04-A11	PCR products	0.001	COX1	Test	9.61908	1	Pass	0.00708897	83.6364	999	1		1e-08	1.66e-07	670.188	5.3615
S05-A05	PCR products	0.0001	COX1	Test	12.9898	1	Pass	0.00708897	83.6238	999	1		1e-09	1.66e-08	67.0188	0.53615
S05-A11	PCR products	0.0001	COX1	Test	13.0902	1	Pass	0.00708897	83.6012	999	1		1e-10	1.66e-09	6.70188	0.053615
S06-A05	PCR products	1e-05	COX1	Test	16.7284	1	Pass	0.00708897	83.7819	999	1		1e-11	1.66e-10	0.670188	0.0053615
S06-A11	PCR products	1e-05	COX1	Test	16.5973	1	Pass	0.00708897	83.6959	999	1
S07-A05	PCR products	1e-06	COX1	Test	21.0286	1	Pass	0.00708897	83.8368	999	1
S07-A11	PCR products	1e-06	COX1	Test	19.7007	1	Pass	0.00708897	83.8065	999	1
S08-A05	PCR products	1e-07	COX1	Test	999	0	Fail	0.00708897	999	999	0
S08-A11	PCR products	1e-07	COX1	Test	999	0	Fail	0.00708897	999	999	0
S09-A05	PCR products	1e-08	COX1	Test	999	0	Fail	0.00708897	999	999	0
S09-A11	PCR products	1e-08	COX1	Test	999	0	Fail	0.00708897	999	999	0
S10-A05	PCR products	1e-09	COX1	Test	999	0	Fail	0.00708897	999	999	0
S10-A11	PCR products	1e-09	COX1	Test	999	0	Fail	0.00708897	999	999	0
S11-A05	PCR products	1e-10	COX1	Test	999	0	Fail	0.00708897	999	999	0
S11-A11	PCR products	1e-10	COX1	Test	999	0	Fail	0.00708897	999	999	0
S12-A05	PCR products	1e-11	COX1	Test	999	0	Fail	0.00708897	999	999	0
S12-A11	PCR products	1e-11	COX1	Test	999	0	Fail	0.00708897	999	999	0
conc	Cq	mean	SD
1	3.87261
1	3.90416	3.88838	0.0157764
0.1	3.26668
0.1	3.19527	3.23098	0.0357073
0.01	6.05338
0.01	6.0507	6.05204	0.00134091
0.001	9.59475
0.001	9.61908	9.60691	0.012165
0.0001	12.9898
0.0001	13.0902	13.04	0.0501713
1e-05	16.7284
1e-05	16.5973	16.6629	0.0655114
1e-06	21.0286
1e-06	19.7007	20.3646	0.663961
1e-07
1e-07
1e-08
1e-08
1e-09
1e-09
1e-10
1e-10
1e-11
1e-11
conc	mean	SD
1	3.88838	0.0157764
0.1	3.23098	0.0357073
0.01	6.05204	0.00134091
0.001	9.60691	0.012165
0.0001	13.04	0.0501713
1e-05	16.6629	0.0655114
1e-06	20.3646	0.663961
1e-07
1e-08
1e-09
1e-10
1e-11
logC	mean	SD										slope	E
0	3.88838	0.0157764										-3.4553	1.9472	94.72
-1	3.23098	0.0357073
-2	6.05204	0.00134091
-3	9.60691	0.012165
-4	13.04	0.0501713
-5	16.6629	0.0655114
-6	20.3646	0.663961
-7
-8
-9
-10
-11

## Sheet: COX2
Chamber	Sample	Sample	EvaGreen	EvaGreen	Ct	Ct	Ct	Ct	Tm	Tm	Tm		concentration	ng/µl	number of molecules in 1µl	number of molecules/reaction
ID	Type	rConc	Name	Type	Value	Quality	Call	Threshold	In Range	Out Range	Peak Ratio		1	16.6	5.81162e+11	4.6493e+09
S01-A07	PCR products	1	COX2	Test	3.47683	0.465534	Fail	0.0095855	82.0906	999	1		0.1	1.66	5.81162e+10	4.6493e+08
S01-A01	PCR products	1	COX2	Test	3.57409	0.518987	Fail	0.0095855	82.1657	999	1		0.01	0.166	5.81162e+09	4.6493e+07
S02-A07	PCR products	0.1	COX2	Test	3.36189	0.453962	Fail	0.0095855	81.8946	999	1		0.001	0.0166	5.81162e+08	4.6493e+06
S02-A01	PCR products	0.1	COX2	Test	3.29991	0.433303	Fail	0.0095855	81.9374	999	1		0.0001	0.00166	5.81162e+07	464930
S03-A07	PCR products	0.01	COX2	Test	6.17592	1	Pass	0.0095855	81.659	999	1		1e-05	0.000166	5.81162e+06	46493
S03-A01	PCR products	0.01	COX2	Test	6.19042	1	Pass	0.0095855	81.7061	999	1		1e-06	1.66e-05	581162	4649.3
S04-A07	PCR products	0.001	COX2	Test	9.27649	1	Pass	0.0095855	81.4383	999	1		1e-07	1.66e-06	58116.2	464.93
S04-A01	PCR products	0.001	COX2	Test	9.52437	1	Pass	0.0095855	81.5755	999	1		1e-08	1.66e-07	5811.62	46.493
S05-A07	PCR products	0.0001	COX2	Test	13.1001	1	Pass	0.0095855	81.673	999	1		1e-09	1.66e-08	581.162	4.6493
S05-A01	PCR products	0.0001	COX2	Test	13.241	1	Pass	0.0095855	81.6775	999	1		1e-10	1.66e-09	58.1162	0.46493
S06-A07	PCR products	1e-05	COX2	Test	16.6252	1	Pass	0.0095855	81.7151	999	1		1e-11	1.66e-10	5.81162	0.046493
S06-A01	PCR products	1e-05	COX2	Test	16.59	1	Pass	0.0095855	81.7514	999	1
S07-A07	PCR products	1e-06	COX2	Test	18.9373	1	Pass	0.0095855	81.8925	999	1
S07-A01	PCR products	1e-06	COX2	Test	19.465	1	Pass	0.0095855	81.9312	999	1
S08-A07	PCR products	1e-07	COX2	Test	23.4283	1	Pass	0.0095855	81.8458	999	1
S08-A01	PCR products	1e-07	COX2	Test	26.3017	1	Pass	0.0095855	81.8447	999	1
S09-A07	PCR products	1e-08	COX2	Test		0	Fail	0.0095855	999	999	0
S09-A01	PCR products	1e-08	COX2	Test		0	Fail	0.0095855	999	999	0
S10-A07	PCR products	1e-09	COX2	Test		0	Fail	0.0095855	999	999	0
S10-A01	PCR products	1e-09	COX2	Test		0	Fail	0.0095855	999	999	0
S11-A07	PCR products	1e-10	COX2	Test		0	Fail	0.0095855	999	999	0
S11-A01	PCR products	1e-10	COX2	Test		0	Fail	0.0095855	999	999	0
S12-A07	PCR products	1e-11	COX2	Test		0	Fail	0.0095855	999	999	0
S12-A01	PCR products	1e-11	COX2	Test		0	Fail	0.0095855	999	999	0
conc	Cq	MW	STABW
1	3.47683
1	3.57409	3.52546	0.0486277
0.1	3.36189
0.1	3.29991	3.3309	0.0309888
0.01	6.17592
0.01	6.19042	6.18317	0.0072484
0.001	9.27649
0.001	9.52437	9.40043	0.123942
0.0001	13.1001
0.0001	13.241	13.1706	0.0704519
1e-05	16.6252
1e-05	16.59	16.6076	0.017562
1e-06	18.9373
1e-06	19.465	19.2012	0.263856
1e-07	23.4283
1e-07	26.3017	24.865	1.43667
1e-08
1e-08
1e-09
1e-09
1e-10
1e-10
1e-11
1e-11
conc	mean	SD
1	3.52546	0.0486277
0.1	3.3309	0.0309888
0.01	6.18317	0.0072484
0.001	9.40043	0.123942
0.0001	13.1706	0.0704519
1e-05	16.6076	0.017562
1e-06	19.2012	0.263856
1e-07	24.865	1.43667
1e-08
1e-09
1e-10
1e-11
logC	mean	SD										slope	E
0	3.52546	0.0486277										-3.2684	2.02283	102.283
-1	3.3309	0.0309888
-2	6.18317	0.0072484
-3	9.40043	0.123942
-4	13.1706	0.0704519
-5	16.6076	0.017562
-6	19.2012	0.263856
-7	24.865	1.43667
-8
-9
-10
-11

## Sheet: COX3
Chamber	Sample	Sample	EvaGreen	EvaGreen	Ct	Ct	Ct	Ct	Tm	Tm	Tm		concentration	ng/µl	number of molecules in 1µl	number of molecules/reaction
ID	Type	rConc	Name	Type	Value	Quality	Call	Threshold	In Range	Out Range	Peak Ratio		1	16.6	6.73166e+10	5.38533e+08
S01-A01	PCR_products	1	COX3	Test	3.15329	0.365016	Fail	0.00893885	85.7341	999	1		0.1	1.66	6.73166e+09	5.38533e+07
S01-A07	PCR_products	1	COX3	Test	3.49901	0.49967	Fail	0.00893885	85.6239	999	1		0.01	0.166	6.73166e+08	5.38533e+06
S02-A01	PCR_products	0.1	COX3	Test	2.99064	0.330213	Fail	0.00893885	85.1507	999	1		0.001	0.0166	6.73166e+07	538533
S02-A07	PCR_products	0.1	COX3	Test	2.5	0.166667	Fail	0.00893885	85.1439	999	1		0.0001	0.00166	6.73166e+06	53853.3
S03-A01	PCR_products	0.01	COX3	Test	5.29621	1	Pass	0.00893885	85.2935	999	1		1e-05	0.000166	673166	5385.33
S03-A07	PCR_products	0.01	COX3	Test	5.58985	1	Pass	0.00893885	85.3016	999	1		1e-06	1.66e-05	67316.6	538.533
S04-A01	PCR_products	0.001	COX3	Test	8.65964	1	Pass	0.00893885	85.2184	999	1		1e-07	1.66e-06	6731.66	53.8533
S04-A07	PCR_products	0.001	COX3	Test	8.89309	1	Pass	0.00893885	85.2585	999	1		1e-08	1.66e-07	673.166	5.38533
S05-A01	PCR_products	0.0001	COX3	Test	12.5312	1	Pass	0.00893885	85.4329	999	1		1e-09	1.66e-08	67.3166	0.538533
S05-A07	PCR_products	0.0001	COX3	Test	12.5262	1	Pass	0.00893885	85.5827	999	1		1e-10	1.66e-09	6.73166	0.0538533
S06-A01	PCR_products	1e-05	COX3	Test	15.557	1	Pass	0.00893885	85.3463	999	1		1e-11	1.66e-10	0.673166	0.00538533
S06-A07	PCR_products	1e-05	COX3	Test	15.4875	1	Pass	0.00893885	85.392	999	1
S07-A01	PCR_products	1e-06	COX3	Test	18.1831	1	Pass	0.00893885	85.2739	999	1
S07-A07	PCR_products	1e-06	COX3	Test	18.1779	1	Pass	0.00893885	85.3883	999	1
S08-A01	PCR_products	1e-07	COX3	Test	20.5169	1	Pass	0.00893885	85.2046	999	1
S08-A07	PCR_products	1e-07	COX3	Test	22.305	1	Pass	0.00893885	85.3026	999	1
S09-A01	PCR_products	1e-08	COX3	Test	22.4464	1	Pass	0.00893885	85.613	999	1
S09-A07	PCR_products	1e-08	COX3	Test	20.9975	1	Pass	0.00893885	85.654	999	1
S10-A01	PCR_products	1e-09	COX3	Test	21.4501	1	Pass	0.00893885	85.3954	999	1
S10-A07	PCR_products	1e-09	COX3	Test	20.8429	1	Pass	0.00893885	85.3751	999	1
S11-A01	PCR_products	1e-10	COX3	Test	22.1585	1	Pass	0.00893885	85.5787	999	1
S11-A07	PCR_products	1e-10	COX3	Test	21.2062	1	Pass	0.00893885	85.5988	999	1
S12-A01	PCR_products	1e-11	COX3	Test	19.0779	1	Pass	0.00893885	85.7255	999	1
S12-A07	PCR_products	1e-11	COX3	Test	18.9878	1	Pass	0.00893885	85.6144	999	1
conc	Cq	mean	SD
1	3.15329
1	3.49901	3.32615	0.172861
0.1	2.99064
0.1	2.5	2.74532	0.24532
0.01	5.29621
0.01	5.58985	5.44303	0.146818
0.001	8.65964
0.001	8.89309	8.77636	0.116725
0.0001	12.5312
0.0001	12.5262	12.5287	0.00245554
1e-05	15.557
1e-05	15.4875	15.5223	0.034762
1e-06	18.1831
1e-06	18.1779	18.1805	0.00263654
1e-07	20.5169
1e-07	22.305	21.411	0.894019
1e-08	22.4464
1e-08	20.9975	21.722	0.724452
1e-09	21.4501
1e-09	20.8429	21.1465	0.303614
1e-10	22.1585
1e-10	21.2062	21.6823	0.476145
1e-11	19.0779
1e-11	18.9878	19.0329	0.0450161
conc	mean	SD
1	3.32615	0.172861
0.1	2.74532	0.24532
0.01	5.44303	0.146818
0.001	8.77636	0.116725
0.0001	12.5287	0.00245554
1e-05	15.5223	0.034762
1e-06	18.1805	0.00263654
1e-07	21.411	0.894019
1e-08	21.722	0.724452
1e-09	21.1465	0.303614
1e-10	21.6823	0.476145
1e-11	19.0329	0.0450161
logC	mean	SD										slope	E
0	3.32615	0.172861										-3.1506	2.07682	107.682
-1	2.74532	0.24532
-2	5.44303	0.146818
-3	8.77636	0.116725
-4	12.5287	0.00245554
-5	15.5223	0.034762
-6	18.1805	0.00263654
-7	21.411	0.894019
-8	21.722	0.724452
-9	21.1465	0.303614
-10	21.6823	0.476145
-11	19.0329	0.0450161

## Sheet: COX5A
Chamber	Sample	Sample	EvaGreen	EvaGreen	Ct	Ct	Ct	Ct	Tm	Tm	Tm		concentration	ng/µl	number of molecules in 1µl	number of molecules/reaction
ID	Type	rConc	Name	Type	Value	Quality	Call	Threshold	In Range	Out Range	Peak Ratio		1	16.6	1.62933e+12	1.30346e+10
S01-A09	PCR products	1	COX5A	Test	3.05495	0.159572	Fail	0.0095855	80.3501	999	1		0.1	1.66	1.62933e+11	1.30346e+09
S01-A03	PCR products	1	COX5A	Test	3.20687	0.177826	Fail	0.0095855	80.3493	999	1		0.01	0.166	1.62933e+10	1.30346e+08
S02-A09	PCR products	0.1	COX5A	Test	3.48406	0.494686	Fail	0.0095855	80.1226	999	1		0.001	0.0166	1.62933e+09	1.30346e+07
S02-A03	PCR products	0.1	COX5A	Test	3.5015	0.500502	Fail	0.0095855	80.0696	999	1		0.0001	0.00166	1.62933e+08	1.30346e+06
S03-A09	PCR products	0.01	COX5A	Test	6.53041	1	Pass	0.0095855	79.9369	999	1		1e-05	0.000166	1.62933e+07	130346
S03-A03	PCR products	0.01	COX5A	Test	6.5449	1	Pass	0.0095855	79.8845	999	1		1e-06	1.66e-05	1.62933e+06	13034.6
S04-A09	PCR products	0.001	COX5A	Test	10.0461	1	Pass	0.0095855	79.8751	999	1		1e-07	1.66e-06	162933	1303.46
S04-A03	PCR products	0.001	COX5A	Test	10.1627	1	Pass	0.0095855	79.7966	999	1		1e-08	1.66e-07	16293.3	130.346
S05-A09	PCR products	0.0001	COX5A	Test	14.0068	1	Pass	0.0095855	79.9414	999	1		1e-09	1.66e-08	1629.33	13.0346
S05-A03	PCR products	0.0001	COX5A	Test	14.0215	0.994429	Pass	0.0095855	79.87	999	1		1e-10	1.66e-09	162.933	1.30346
S06-A09	PCR products	1e-05	COX5A	Test	17.3759	1	Pass	0.0095855	79.9206	999	1		1e-11	1.66e-10	16.2933	0.130346
S06-A03	PCR products	1e-05	COX5A	Test	17.2064	1	Pass	0.0095855	79.9279	999	1
S07-A09	PCR products	1e-06	COX5A	Test	20.1393	1	Pass	0.0095855	80.1657	999	1
S07-A03	PCR products	1e-06	COX5A	Test	20.0696	1	Pass	0.0095855	80.1477	999	1
S08-A09	PCR products	1e-07	COX5A	Test	24.8991	1	Pass	0.0095855	79.9808	999	1
S08-A03	PCR products	1e-07	COX5A	Test	23.4825	1	Pass	0.0095855	80.0012	999	1
S09-A09	PCR products	1e-08	COX5A	Test		0	Fail	0.0095855	999	999	0
S09-A03	PCR products	1e-08	COX5A	Test		0	Fail	0.0095855	999	999	0
S10-A09	PCR products	1e-09	COX5A	Test		0	Fail	0.0095855	999	999	0
S10-A03	PCR products	1e-09	COX5A	Test		0	Fail	0.0095855	999	999	0
S11-A09	PCR products	1e-10	COX5A	Test		0	Fail	0.0095855	999	999	0
S11-A03	PCR products	1e-10	COX5A	Test		0	Fail	0.0095855	999	999	0
S12-A09	PCR products	1e-11	COX5A	Test		0	Fail	0.0095855	999	999	0
S12-A03	PCR products	1e-11	COX5A	Test		0	Fail	0.0095855	999	999	0
conc	Cq	MW	STABW
1	3.05495
1	3.20687	3.13091	0.0759584
0.1	3.48406
0.1	3.5015	3.49278	0.00872382
0.01	6.53041
0.01	6.5449	6.53765	0.00724513
0.001	10.0461
0.001	10.1627	10.1044	0.0582999
0.0001	14.0068
0.0001	14.0215	14.0142	0.00735257
1e-05	17.3759
1e-05	17.2064	17.2911	0.0847885
1e-06	20.1393
1e-06	20.0696	20.1045	0.0348327
1e-07	24.8991
1e-07	23.4825	24.1908	0.708288
1e-08
1e-08
1e-09
1e-09
1e-10
1e-10
1e-11
1e-11
conc	mean	SD
1	3.13091	0.0759584
0.1	3.49278	0.00872382
0.01	6.53765	0.00724513
0.001	10.1044	0.0582999
0.0001	14.0142	0.00735257
1e-05	17.2911	0.0847885
1e-06	20.1045	0.0348327
1e-07	24.1908	0.708288
1e-08
1e-09
1e-10
1e-11
logC	mean	SD										slope	E
0	3.13091	0.0759584										-3.4434	1.95169	95.1689
-1	3.49278	0.00872382
-2	6.53765	0.00724513
-3	10.1044	0.0582999
-4	14.0142	0.00735257
-5	17.2911	0.0847885
-6	20.1045	0.0348327
-7	24.1908	0.708288
-8
-9
-10
-11

## Sheet: COXC6
Chamber	Sample	Sample	EvaGreen	EvaGreen	Ct	Ct	Ct	Ct	Tm	Tm	Tm		concentration	ng/µl	number of molecules in 1µl	number of molecules/reaction
ID	Type	rConc	Name	Type	Value	Quality	Call	Threshold	In Range	Out Range	Peak Ratio		1	16.6	4.75221e+11	3.80177e+09
S01-A08	PCR products	1	COXC6	Test	3.92056	0.640185	Fail	0.0095855	85.2053	999	1		0.1	1.66	4.75221e+10	3.80177e+08
S01-A02	PCR products	1	COXC6	Test	3.82033	0.588862	Fail	0.0095855	85.2441	999	1		0.01	0.166	4.75221e+09	3.80177e+07
S02-A08	PCR products	0.1	COXC6	Test	3.83789	0.612632	Fail	0.0095855	85.0223	999	1		0.001	0.0166	4.75221e+08	3.80177e+06
S02-A02	PCR products	0.1	COXC6	Test	3.8719	0.623967	Fail	0.0095855	85.015	999	1		0.0001	0.00166	4.75221e+07	380177
S03-A08	PCR products	0.01	COXC6	Test	6.61476	1	Pass	0.0095855	84.7815	999	1		1e-05	0.000166	4.75221e+06	38017.7
S03-A02	PCR products	0.01	COXC6	Test	6.92786	1	Pass	0.0095855	84.7799	999	1		1e-06	1.66e-05	475221	3801.77
S04-A08	PCR products	0.001	COXC6	Test	10.1736	1	Pass	0.0095855	84.6918	999	1		1e-07	1.66e-06	47522.1	380.177
S04-A02	PCR products	0.001	COXC6	Test	10.266	0.99969	Pass	0.0095855	84.6756	999	1		1e-08	1.66e-07	4752.21	38.0177
S05-A08	PCR products	0.0001	COXC6	Test	14.0485	0.967462	Pass	0.0095855	84.8318	999	1		1e-09	1.66e-08	475.221	3.80177
S05-A02	PCR products	0.0001	COXC6	Test	14.2973	0.992799	Pass	0.0095855	84.8137	999	1		1e-10	1.66e-09	47.5221	0.380177
S06-A08	PCR products	1e-05	COXC6	Test	17.3725	1	Pass	0.0095855	84.8418	999	1		1e-11	1.66e-10	4.75221	0.0380177
S06-A02	PCR products	1e-05	COXC6	Test	17.5892	1	Pass	0.0095855	84.9153	999	1
S07-A08	PCR products	1e-06	COXC6	Test	20.4393	0.999763	Pass	0.0095855	85.0695	999	1
S07-A02	PCR products	1e-06	COXC6	Test	20.4054	0.978421	Pass	0.0095855	85.0829	999	1
S08-A08	PCR products	1e-07	COXC6	Test		0	Fail	0.0095855	999	999	0
S08-A02	PCR products	1e-07	COXC6	Test		0	Fail	0.0095855	999	999	0
S09-A08	PCR products	1e-08	COXC6	Test		0	Fail	0.0095855	999	999	0
S09-A02	PCR products	1e-08	COXC6	Test		0	Fail	0.0095855	999	999	0
S10-A08	PCR products	1e-09	COXC6	Test		0	Fail	0.0095855	999	999	0
S10-A02	PCR products	1e-09	COXC6	Test		0	Fail	0.0095855	999	999	0
S11-A08	PCR products	1e-10	COXC6	Test		0	Fail	0.0095855	999	999	0
S11-A02	PCR products	1e-10	COXC6	Test		0	Fail	0.0095855	999	999	0
S12-A08	PCR products	1e-11	COXC6	Test		0	Fail	0.0095855	999	999	0
S12-A02	PCR products	1e-11	COXC6	Test		0	Fail	0.0095855	999	999	0
conc	Cq	mean	SD
1	3.92056
1	3.82033	3.87044	0.0501128
0.1	3.83789
0.1	3.8719	3.8549	0.0170028
0.01	6.61476
0.01	6.92786	6.77131	0.156553
0.001	10.1736
0.001	10.266	10.2198	0.046206
0.0001	14.0485
0.0001	14.2973	14.1729	0.124402
1e-05	17.3725
1e-05	17.5892	17.4808	0.108347
1e-06	20.4393
1e-06	20.4054	20.4223	0.0169652
1e-07
1e-07
1e-08
1e-08
1e-09
1e-09
1e-10
1e-10
1e-11
1e-11
conc	mean	SD
1	3.87044	0.0501128
0.1	3.8549	0.0170028
0.01	6.77131	0.156553
0.001	10.2198	0.046206
0.0001	14.1729	0.124402
1e-05	17.4808	0.108347
1e-06	20.4223	0.0169652
1e-07
1e-08
1e-09
1e-10
1e-11
logC	MW	STABW										slope	E
0	3.87044	0.0501128										-3.3977	1.96932	96.9322
-1	3.8549	0.0170028
-2	6.77131	0.156553
-3	10.2198	0.046206
-4	14.1729	0.124402
-5	17.4808	0.108347
-6	20.4223	0.0169652
-7	0	0
-8	0	0
-9	0	0
-10	0	0
-11	0	0

## Sheet: CytB
Chamber	Sample	Sample	EvaGreen	EvaGreen	Ct	Ct	Ct	Ct	Tm	Tm	Tm		concentration	ng/µl	number of molecules in 1µl	number of molecules/reaction
ID	Type	rConc	Name	Type	Value	Quality	Call	Threshold	In Range	Out Range	Peak Ratio		1	16.6	6.23302e+10	4.98642e+08
S01-A03	PCR products	1	CytB	Test	3.23686	0.391533	Fail	0.00777686	87.3067	999	1		0.1	1.66	6.23302e+09	4.98642e+07
S01-A09	PCR products	1	CytB	Test	3.3741	0.449229	Fail	0.00777686	87.3437	999	1		0.01	0.166	6.23302e+08	4.98642e+06
S02-A03	PCR products	0.1	CytB	Test	2.5	0.166667	Fail	0.00777686	87.1321	999	1		0.001	0.0166	6.23302e+07	498642
S02-A09	PCR products	0.1	CytB	Test	2.5	0.166667	Fail	0.00777686	87.1115	999	1		0.0001	0.00166	6.23302e+06	49864.2
S03-A03	PCR products	0.01	CytB	Test	4.51605	0.838682	Pass	0.00777686	86.9001	999	1		1e-05	0.000166	623302	4986.42
S03-A09	PCR products	0.01	CytB	Test	4.54929	0.849762	Pass	0.00777686	86.9138	999	1		1e-06	1.66e-05	62330.2	498.642
S04-A03	PCR products	0.001	CytB	Test	7.80883	1	Pass	0.00777686	86.9326	999	1		1e-07	1.66e-06	6233.02	49.8642
S04-A09	PCR products	0.001	CytB	Test	7.87152	1	Pass	0.00777686	86.9118	999	1		1e-08	1.66e-07	623.302	4.98642
S05-A03	PCR products	0.0001	CytB	Test	11.2771	1	Pass	0.00777686	86.9416	999	1		1e-09	1.66e-08	62.3302	0.498642
S05-A09	PCR products	0.0001	CytB	Test	11.6146	1	Pass	0.00777686	86.9171	999	1		1e-10	1.66e-09	6.23302	0.0498642
S06-A03	PCR products	1e-05	CytB	Test	14.7931	1	Pass	0.00777686	87.0128	999	1		1e-11	1.66e-10	0.623302	0.00498642
S06-A09	PCR products	1e-05	CytB	Test	14.8825	1	Pass	0.00777686	87.0079	999	1
S07-A03	PCR products	1e-06	CytB	Test	18.532	1	Pass	0.00777686	86.9529	999	1
S07-A09	PCR products	1e-06	CytB	Test	19.5953	1	Pass	0.00777686	87.0215	999	1
S08-A03	PCR products	1e-07	CytB	Test	23.7578	1	Pass	0.00777686	87.3788	999	1
S08-A09	PCR products	1e-07	CytB	Test	21.4632	1	Pass	0.00777686	87.0206	999	1
S09-A03	PCR products	1e-08	CytB	Test	23.5798	1	Pass	0.00777686	87.186	999	1
S09-A09	PCR products	1e-08	CytB	Test		0	Fail	0.00777686	999	999	0
S10-A03	PCR products	1e-09	CytB	Test	25.5901	1	Pass	0.00777686	77.4865	999	1
S10-A09	PCR products	1e-09	CytB	Test		0	Fail	0.00777686	999	999	0
S11-A03	PCR products	1e-10	CytB	Test	25.953	1	Pass	0.00777686	77.4289	999	1
S11-A09	PCR products	1e-10	CytB	Test		0	Fail	0.00777686	999	999	0
S12-A03	PCR products	1e-11	CytB	Test	25.5797	1	Pass	0.00777686	77.6838	999	1
S12-A09	PCR products	1e-11	CytB	Test	23.4713	1	Pass	0.00777686	87.593	999	1
conc	Cq	mean	SD
1	3.23686
1	3.3741	3.30548	0.0686225
0.1	2.5
0.1	2.5	2.5
0.01	4.51605
0.01	4.54929	4.53267	0.0166191
0.001	7.80883
0.001	7.87152	7.84017	0.0313435
0.0001	11.2771
0.0001	11.6146	11.4459	0.168716
1e-05	14.7931
1e-05	14.8825	14.8378	0.0446754
1e-06	18.532
1e-06	19.5953	19.0636	0.531659
1e-07	23.7578
1e-07	21.4632	22.6105	1.14733
1e-08	23.5798
1e-08		23.5798
1e-09	25.5901
1e-09		25.5901
1e-10	25.953
1e-10		25.953
1e-11	25.5797
1e-11	23.4713	24.5255	1.05422
conc	mean	SD
1	3.30548	0.0686225
0.1	2.5
0.01	4.53267	0.0166191
0.001	7.84017	0.0313435
0.0001	11.4459	0.168716
1e-05	14.8378	0.0446754
1e-06	19.0636	0.531659
1e-07	22.6105	1.14733
1e-08	23.5798
1e-09	25.5901
1e-10	25.953
1e-11	24.5255	1.05422
logC	mean	SD										slope	E
0	3.30548	0.0686225										-3.6415	1.88197	88.1967
-1	2.5
-2	4.53267	0.0166191
-3	7.84017	0.0313435
-4	11.4459	0.168716
-5	14.8378	0.0446754
-6	19.0636	0.531659
-7	22.6105	1.14733
-8	23.5798
-9	25.5901
-10	25.953
-11	24.5255	1.05422

[truncated: 20 more sheets: GAPDH, IGF1a, MTOR, ND1, ND4, ND4L, ND5, ND6, NDUFB6, PGC1a, PPIA, PRKAA1, PRKAA2, PRKAB2, PRKAG2, SDHA, SDHB, SOD2, UQCRC1, UQCRC2]
