# Supplementary material for: The dynamics of mitochondrial-linked gene expression among tissues and life stages in two contrasting strains of laying hens
Source: PLoS One. 2022 Jan 13;17(1):e0262613. doi: 10.1371/journal.pone.0262613 (PMC8757906; doi:10.1371/journal.pone.0262613)
Supplement: S3 File — Samples that were used in the hierarchical cluster analysis and for that all genes run successful are marked. (XLSX) [file pone.0262613.s003.xlsx]

## Sheet: life stage 1
Sample ID	Tissue	inserted material [g]	Nucleic Acid Conc.	Unit	A260	A280	260/280	260/230	Sample Type	Factor	chip/plate	IQ score
1-1-B-1B	breast	0.0236	2065.2	ng/µl	51.63	25.785	2	1.85	RNA	40	1
1-1-B-1D	duodenum	0.0256	3999.6	ng/µl	99.99	50.231	1.99	1.54	RNA	40	1
1-1-B-1I	ileum	0.0269	8287.5	ng/µl	207.186	102.798	2.02	1.89	RNA	40	1
1-1-B-1L	liver	0.0235	3831.6	ng/µl	95.791	47.947	2	2.12	RNA	40	1
1-1-B-1O	ovary	0.0257	3611	ng/µl	90.276	45.021	2.01	1.98	RNA	40	1
1-1-B-2B	breast	0.0221	1487.7	ng/µl	37.192	18.95	1.96	1.89	RNA	40	1
1-1-B-2D	duodenum	0.0283	4922.1	ng/µl	123.053	60.988	2.02	2.1	RNA	40	1
1-1-B-2I	ileum	0.0348	4137.9	ng/µl	103.447	51.748	2	2	RNA	40	1
1-1-B-2L	liver	0.0291	1583.3	ng/µl	39.583	20.032	1.98	1.66	RNA	40	1
1-1-B-2O	ovary	0.025	6334.9	ng/µl	158.372	80.866	1.96	1.72	RNA	40	1
1-1-B-3B	breast	0.0275	861.6	ng/µl	21.541	10.926	1.97	1.61	RNA	40	2
1-1-B-3D	duodenum	0.028	5527.3	ng/µl	138.183	69.055	2	1.69	RNA	40	2
1-1-B-3I	ileum	0.0283	5216.8	ng/µl	130.419	65.046	2.01	1.61	RNA	40	2
1-1-B-3L	liver	0.0281	6845.6	ng/µl	171.141	85.545	2	1.61	RNA	40	2
1-1-B-3O	ovary	0.026	6146.5	ng/µl	153.663	76.811	2	1.66	RNA	40	2
1-1-B-4B	breast	0.0273	505.6	ng/µl	12.641	6.712	1.88	0.68	RNA	40	2
1-1-B-4D	duodenum	0.026	2751	ng/µl	68.774	35.946	1.91	1.59	RNA	40	2
1-1-B-4I	ileum	0.0294	3419	ng/µl	85.474	42.629	2.01	2.12	RNA	40	2
1-1-B-4L	liver	0.0303	7082.1	ng/µl	177.052	88.645	2	1.94	RNA	40	2
1-1-B-4O	ovary	0.0281	1308.8	ng/µl	32.719	18.158	1.8	1.14	RNA	40	2
1-1-B-5B	breast	0.0292	2118	ng/µl	52.949	26.307	2.01	1.97	RNA	40	3
1-1-B-5D	duodenum	0.029	7157	ng/µl	178.925	88.373	2.02	2.11	RNA	40	3
1-1-B-5I	ileum	0.0278	3409.8	ng/µl	85.244	42.431	2.01	2.1	RNA	40	3
1-1-B-5L	liver	0.03	5204.4	ng/µl	130.11	64.615	2.01	1.67	RNA	40	3
1-1-B-5O	ovary	0.255	2016.9	ng/µl	50.423	25.252	2	1.71	RNA	40	3
1-1-B-6B	breast	0.0258	1645.3	ng/µl	41.132	20.973	1.96	1.79	RNA	40	3
1-1-B-6D	duodenum	0.0315	4348.3	ng/µl	108.707	53.99	2.01	2.17	RNA	40	3
1-1-B-6I	ileum	0.027	2003.4	ng/µl	50.084	24.956	2.01	2.03	RNA	40	3
1-1-B-6L	liver	0.027	2565.6	ng/µl	64.141	32.331	1.98	1.53	RNA	40	3
1-1-B-6O	ovary	0.0283	1658	ng/µl	41.45	21.043	1.97	1.71	RNA	40	3
1-1-B-7B	breast	0.0281	1268.6	ng/µl	31.716	15.789	2.01	1.92	RNA	40	4
1-1-B-7D	duodenum	0.026	5574	ng/µl	139.349	68.598	2.03	2.07	RNA	40	4
1-1-B-7I	ileum	0.0252	3937.2	ng/µl	98.429	49.023	2.01	1.94	RNA	40	4
1-1-B-7L	liver	0.0281	4433.8	ng/µl	110.846	55.597	1.99	1.63	RNA	40	4
1-1-B-7O	ovary	0.03	1466.3	ng/µl	36.659	18.972	1.93	1.26	RNA	40	4
1-1-B-8B	breast	0.0277	710.5	ng/µl	17.762	9.341	1.9	1.1	RNA	40	4
1-1-B-8D	duodenum	0.03	3935.9	ng/µl	98.398	48.62	2.02	1.84	RNA	40	4
1-1-B-8I	ileum	0.0262	5978.1	ng/µl	149.453	74.829	2	1.76	RNA	40	4
1-1-B-8L	liver	0.024	1629.7	ng/µl	40.744	21.377	1.91	0.91	RNA	40	4
1-1-B-8O	ovary	0.0282	3174.6	ng/µl	79.364	39.353	2.02	1.98	RNA	40	4
1-1-B-9B	breast	0.0274	695.6	ng/µl	17.39	8.873	1.96	1.46	RNA	40	5
1-1-B-9D	duodenum	0.0293	3934.1	ng/µl	98.353	49.268	2	1.93	RNA	40	5
1-1-B-9I	ileum	0.0253	1450.1	ng/µl	36.252	18.315	1.98	1.93	RNA	40	5
1-1-B-9L	liver	0.0286	6383.6	ng/µl	159.591	80.206	1.99	1.82	RNA	40	5
1-1-B-9O	ovary	0.0252	1249.6	ng/µl	31.24	15.912	1.96	1.59	RNA	40	5
1-1-B-10B	breast	0.0278	3464.3	ng/µl	86.608	42.684	2.03	2.07	RNA	40	5
1-1-B-10D	duodenum	0.07	7305.6	ng/µl	182.64	89.874	2.03	2.12	RNA	40	5
1-1-B-10I	ileum	0.0263	3963.5	ng/µl	99.087	49.035	2.02	2.15	RNA	40	5
1-1-B-10L	liver	0.0306	3825.1	ng/µl	95.627	47.855	2	1.89	RNA	40	5
1-1-B-10O	ovary	0.0257	2680.1	ng/µl	67.002	33.437	2	1.62	RNA	40	5
1-1-W-1B	breast	0.0269	2507.3	ng/µl	62.682	30.877	2.03	1.99	RNA	40	1
1-1-W-1D	duodenum	0.0273	5816.4	ng/µl	145.41	72.66	2	2.01	RNA	40	1
1-1-W-1I	ileum	0.0232	1712.5	ng/µl	42.814	21.938	1.95	1.19	RNA	40	1
1-1-W-1L	liver	0.0397	3664.3	ng/µl	91.609	45.829	2	1.9	RNA	40	1
1-1-W-1O	ovary	0.0137	4167.8	ng/µl	104.196	53.276	1.96	1.99	RNA	40	1
1-1-W-2B	breast	0.0367	1222.1	ng/µl	30.553	16.481	1.85	0.67	RNA	40	1	8.1
1-1-W-2D	duodenum	0.026	7861	ng/µl	196.525	96.961	2.03	2.08	RNA	40	1
1-1-W-2I	ileum	0.0273	6858.4	ng/µl	171.459	85.222	2.01	1.89	RNA	40	1
1-1-W-2L	liver	0.0251	3661.8	ng/µl	91.544	46.061	1.99	1.87	RNA	40	1
1-1-W-2O	ovary	0.0254	1689.1	ng/µl	42.227	21.272	1.99	1.74	RNA	40	1
1-1-B-3B	breast	0.0307	727.4	ng/µl	18.186	9.474	1.92	1.46	RNA	40	2
1-1-B-3D	duodenum	0.0251	6234.9	ng/µl	155.872	76.666	2.03	2.11	RNA	40	2
1-1-B-3I	ileum	0.0275	4177.7	ng/µl	104.444	51.819	2.02	2.07	RNA	40	2
1-1-B-3L	liver	0.0266	5398.7	ng/µl	134.967	67.771	1.99	1.41	RNA	40	2
1-1-B-3O	ovary	0.0291	4893.5	ng/µl	122.338	60.98	2.01	2.1	RNA	40	2
1-1-W-4B	breast	0.0273	823.5	ng/µl	20.588	10.826	1.9	1.48	RNA	40	2
1-1-W-4D	duodenum	0.0254	3632.2	ng/µl	90.805	45.21	2.01	2.09	RNA	40	2
1-1-W-4I	ileum	0.0309	7663.9	ng/µl	191.597	94.682	2.02	2.12	RNA	40	2
1-1-W-4L	liver	0.0284	5862.6	ng/µl	146.564	73.834	1.99	1.57	RNA	40	2
1-1-W-4O	ovary	0.0268	4717.7	ng/µl	117.943	58.505	2.02	2.03	RNA	40	2
1-1-W-5B	breast	0.0264	1617.9	ng/µl	40.448	20.194	2	2.03	RNA	40	3
1-1-W-5D	duodenum	0.0289	6517.9	ng/µl	162.948	81.084	2.01	2	RNA	40	3
1-1-W-5I	ileum	0.0283	4372.7	ng/µl	109.317	55.096	1.98	1.78	RNA	40	3
1-1-W-5L	liver	0.0294	4754	ng/µl	118.85	58.861	2.02	2	RNA	40	3
1-1-W-5O	ovary	0.0276	4423	ng/µl	110.575	55.368	2	1.75	RNA	40	3
1-1-W-6B	breast		1534.5	ng/µl	38.362	19.771	1.94	1.89	RNA	40	4
1-1-W-6D	duodenum	0.0274	4493.9	ng/µl	112.348	55.802	2.01	2.19	RNA	40	4
1-1-W-6I	ileum	0.0318	6189.2	ng/µl	154.729	76.611	2.02	2.18	RNA	40	4
1-1-W-6L	liver	0.0279	1825.9	ng/µl	45.648	23.13	1.97	1.53	RNA	40	4
1-1-W-6O	ovary	0.0293	1305.3	ng/µl	32.633	17.017	1.92	1.51	RNA	40	4	6
1-1-W-7B	breast	0.0459	1458.5	ng/µl	36.463	18.078	2.02	1.81	RNA	40	4
1-1-W-7D	duodenum	0.0432	7024.1	ng/µl	175.604	87.125	2.02	1.89	RNA	40	4	9.5
1-1-W-7I	ileum	0.0289	1053.6	ng/µl	26.341	14.113	1.87	1.23	RNA	40	4
1-1-W-7L	liver	0.0282	2713.6	ng/µl	67.841	35.016	1.94	1.25	RNA	40	4
1-1-W-7O	ovary	0.0197	2218.7	ng/µl	55.467	27.828	1.99	2.25	RNA	40	4
1-1-W-8B	breast	0.0223	1970.4	ng/µl	49.259	25.171	1.96	1.95	RNA	40	5
1-1-W-8D	duodenum	0.0262	1665.1	ng/µl	41.627	21.625	1.92	1.23	RNA	40	5
1-1-W-8I	ileum	0.024	1356.9	ng/µl	33.922	17.279	1.96	1.85	RNA	40	5
1-1-B-8L	liver	0.032	1410.1	ng/µl	35.254	19.977	1.76	0.45	RNA	40	5
1-1-W-8O	ovary	0.0266	1078.6	ng/µl	26.965	14.564	1.85	1.62	RNA	40	5
1-1-W-9B	breast	0.0213	940.3	ng/µl	23.506	11.957	1.97	1.45	RNA	40	5
1-1-W-9D	duodenum	0.0286	5798.8	ng/µl	144.97	73.044	1.98	1.66	RNA	40	5
1-1-W-9I	ileum	0.0313	4749.3	ng/µl	118.732	59.269	2	2.08	RNA	40	5
1-1-W-9L	liver	0.0283	9603.9	ng/µl	240.098	119.847	2	1.71	RNA	40	5
1-1-W-9O	ovary	0.0492	3481.8	ng/µl	87.044	43.074	2.02	2.23	RNA	40	5
1-1-W-10B	breast	0.0365	1188.9	ng/µl	29.721	15.359	1.94	0.93	RNA	40	6
1-1-W-10D	duodenum	0.0391	5353.1	ng/µl	133.829	66.093	2.02	2.13	RNA	40	6
1-1-W-10I	ileum	0.0375	4881.5	ng/µl	122.037	61.28	1.99	1.84	RNA	40	6
1-1-W-10L	liver	0.0235	4510.9	ng/µl	112.771	58.584	1.92	1.02	RNA	40	6
1-1-W-10O	ovary	0.0322	1446.2	ng/µl	36.156	18.54	1.95	1.09	RNA	40	6

## Sheet: life stage 2
Sample ID	Tissue	inserted material [g]	Nucleic Acid Conc.	Unit	A260	A280	260/280	260/230	Sample Type	Factor	chip/plate
1-2-B-1B	breast	0.0261	2026.6	ng/µl	50.664	25.532	1.98	1.44	RNA	40	1
1-2-B-1D	duodenum	0.0266	2870	ng/µl	71.75	36.528	1.96	1.85	RNA	40	1
1-2-B-1I	ileum	0.0261	4585.7	ng/µl	114.643	57.949	1.98	2.02	RNA	40	1
1-2-B-1L	liver	0.0276	6763.9	ng/µl	169.096	84.58	2	1.66	RNA	40	1
1-2-B-1O	ovary	0.029	5015.4	ng/µl	125.384	62.956	1.99	1.81	RNA	40	1
1-2-B-2B	breast	0.0362	1950.9	ng/µl	48.772	24.315	2.01	1.51	RNA	40	1
1-2-B-2D	duodenum	0.0269	1044.8	ng/µl	26.121	13.546	1.93	1.44	RNA	40	1
1-2-B-2I	ileum	0.0333	2736.7	ng/µl	68.416	34.069	2.01	1.88	RNA	40	1
1-2-B-2L	liver	0.0287	3423.1	ng/µl	85.577	43.145	1.98	1.86	RNA	40	1
1-2-B-2O	ovary	0.0286	3761.7	ng/µl	94.042	47.537	1.98	1.65	RNA	40	1
1-2-B-3B	breast	0.011	1101.3	ng/µl	27.533	14.186	1.94	1.08	RNA	40	2
1-2-B-3B	duodenum	0.0265	2260.4	ng/µl	56.51	28.307	2	1.38	RNA	40	2
1-2-B-3I	ileum	0.0258	1312.3	ng/µl	32.808	16.928	1.94	1.37	RNA	40	2
1-2-B-3L	liver	0.0254	3518.4	ng/µl	87.961	44.494	1.98	1.72	RNA	40	2
1-2-B-3O	ovary	0.0246	3621.2	ng/µl	90.53	46.262	1.96	1.33	RNA	40	2
1-2-B-4B	breast	0.0199	1301.2	ng/µl	32.531	16.735	1.94	1.33	RNA	40	2
1-2-B-4D	duodenum	0.0442	6402.6	ng/µl	160.064	79.115	2.02	1.72	RNA	40	2
1-2-B-4I	ileum	0.0283	3478.9	ng/µl	86.973	44.277	1.96	1.44	RNA	40	2
1-2-B-4L	liver	0.0313	4861.2	ng/µl	121.529	61.646	1.97	1.57	RNA	40	2
1-2-B-4O	ovary	0.0301	5997.6	ng/µl	149.939	74.488	2.01	1.91	RNA	40	2
1-2-B-5B	breast	0.0482	2152.4	ng/µl	53.81	26.656	2.02	1.47	RNA	40	3
1-2-B-5D	duodenum	0.0334	4611	ng/µl	115.276	57.547	2	2	RNA	40	3
1-2-B-5I	ileum	0.0194	2088.6	ng/µl	52.216	26.363	1.98	1.31	RNA	40	3
1-2-B-5L	liver	0.0311	1319.5	ng/µl	32.989	17.617	1.87	0.7	RNA	40	3
1-2-B-5O	ovary	0.0251	8154.5	ng/µl	203.862	101.571	2.01	2.06	RNA	40	3
1-2-B-6B	breast	0.0255	1512.5	ng/µl	37.812	19.647	1.92	1.26	RNA	40	3
1-2-B-6D	duodenum	0.028	1551.6	ng/µl	38.79	19.903	1.95	1.41	RNA	40	3
1-2-B-6I	ileum	0.0263	4407.8	ng/µl	110.194	55.809	1.97	1.89	RNA	40	3
1-2-B-6L	liver	0.0308	1234.1	ng/µl	30.853	16.736	1.84	0.61	RNA	40	3	8.7
1-2-B-6O	ovary	0.0353	5679.3	ng/µl	141.983	70.249	2.02	2.08	RNA	40	3
1-2-B-7B	breast	0.0271	2294.5	ng/µl	57.363	28.475	2.01	1.61	RNA	40	4
1-2-B-7D	duodenum	0.0306	6784.3	ng/µl	169.608	84.245	2.01	2.04	RNA	40	4
1-2-B-7I	ileum	0.0312	7284	ng/µl	182.1	90.776	2.01	2.01	RNA	40	4
1-2-B-7L	liver	0.0218	3835.9	ng/µl	95.897	48.913	1.96	1.55	RNA	40	4
1-2-B-7O	ovary	-	7455.8	ng/µl	186.395	92.924	2.01	1.82	RNA	40	4
1-2-B-8B	breast	0.0185	1108	ng/µl	27.701	14.3	1.94	1.07	RNA	40	4
1-2-B-8D	duodenum	0.0415	2295	ng/µl	57.375	28.661	2	1.71	RNA	40	4
1-2-B-8I	ileum	0.0277	2107.8	ng/µl	52.695	26.242	2.01	1.83	RNA	40	4
1-2-B-8L	liver	0.03	3756.7	ng/µl	93.917	47.511	1.98	1.93	RNA	40	4
1-2-B-8O	ovary	0.0177	2666.3	ng/µl	66.657	33.24	2.01	2.01	RNA	40	4
1-2-B-9B	breast	0.0189	759.2	ng/µl	18.98	10.14	1.87	0.68	RNA	40	5
1-2-B-9D	duodenum	0.0434	6627.7	ng/µl	165.693	81.914	2.02	2.06	RNA	40	5
1-2-B-9I	ileum	0.0463	7131.9	ng/µl	178.298	87.835	2.03	2.13	RNA	40	5
1-2-B-9L	liver	0.0262	5140.6	ng/µl	128.515	64.565	1.99	1.61	RNA	40	5
1-2-B-9O	ovary	0.0397	4222.1	ng/µl	105.552	53.758	1.96	1.44	RNA	40	5
1-2-B-10B	breast	0.026	1817.6	ng/µl	45.44	22.734	2	1.86	RNA	40	5
											5
1-2-B-10I	ileum	0.0553	4852.8	ng/µl	121.321	60.091	2.02	2.11	RNA	40	5
1-2-B-10L	liver	0.0191	4349.4	ng/µl	108.736	55.145	1.97	1.76	RNA	40	5
1-2-B-10O	ovary	0.0331	1837.1	ng/µl	45.928	23.206	1.98	1.57	RNA	40	5
1-2-W-1B	breast	0.0291	838.2	ng/µl	20.955	10.735	1.95	1.36	RNA	40	1
1-2-W-1D	duodenum	0.0369	1208.6	ng/µl	30.215	15.856	1.91	1.35	RNA	40	1
1-2-W-1I	ileum	0.0374	2005.3	ng/µl	50.131	25.626	1.96	1.24	RNA	40	1
1-2-W-1L	liver	0.0243	4059.6	ng/µl	101.49	51.061	1.99	1.89	RNA	40	1
1-2-W-1O	ovary	0.0302	8088.6	ng/µl	202.214	99.818	2.03	1.92	RNA	40	1
1-2-W-2B	breast	0.0255	1375.9	ng/µl	34.397	17.287	1.99	1.39	RNA	40	1
1-2-W-2D	duodenum	0.0378	6422.8	ng/µl	160.569	79.401	2.02	1.87	RNA	40	1
1-2-W-2I	ileum	0.0591	6234.1	ng/µl	155.853	77.256	2.02	2.11	RNA	40	1
1-2-W-2L	liver	0.0388	1156.2	ng/µl	28.905	16.875	1.71	0.32	RNA	40	1
1-2-W-2O	ovary	0.025	1704.1	ng/µl	42.602	22.237	1.92	0.99	RNA	40	1
1-2-W-3B	breast	0.044	1754.6	ng/µl	43.864	22.24	1.97	1.03	RNA	40	2
1-2-W-3D	duodenum	0.0243	5490.4	ng/µl	137.261	67.998	2.02	1.99	RNA	40	2
1-2-W-3I	ileum	0.0231	1887.2	ng/µl	47.179	23.219	2.03	1.88	RNA	40	2
1-2-W-3L	liver	0.0263	3155.4	ng/µl	78.885	39.907	1.98	1.89	RNA	40	2
1-2-W-3O	ovary	0.0223	4027.6	ng/µl	100.69	50.877	1.98	1.81	RNA	40	2
1-2-W-4B	breast	0.0368	1032.7	ng/µl	25.818	12.932	2	1.35	RNA	40	2
1-2-W-4D	duodenum	0.0331	1382.4	ng/µl	34.559	19.054	1.81	2.02	RNA	40	2
1-2-W-4I	ileum	0.0214	1449.6	ng/µl	36.239	18.486	1.96	1.39	RNA	40	2
1-2-W-4L	liver	0.0402	1097.4	ng/µl	27.434	14.327	1.91	0.68	RNA	40	2
1-2-W-4O	ovary	0.0279	2152.9	ng/µl	53.822	26.734	2.01	1.68	RNA	40	2
1-2-W-5B	breast	0.0297	5473.9	ng/µl	136.847	68.61	1.99	1.49	RNA	40	3
1-2-W-5D	duodenum	0.0297	5107.5	ng/µl	127.688	63.502	2.01	2.16	RNA	40	3
1-2-W-5I	ileum	0.0315	4952.7	ng/µl	123.819	61.419	2.02	2.1	RNA	40	3
1-2-W-5L	liver	0.0384	4190.9	ng/µl	104.774	52.539	1.99	1.97	RNA	40	3
1-2-W-5O	ovary	0.0403	1479.3	ng/µl	36.983	19.602	1.89	1.46	RNA	40	3
1-2-W-6B	breast	0.0191	942.2	ng/µl	23.554	12.656	1.86	0.76	RNA	40	4
1-2-W-6D	duodenum	0.027	2624.2	ng/µl	65.605	34.331	1.91	0.99	RNA	40	4
1-2-W-6I	ileum	0.0322	5068.4	ng/µl	126.711	62.793	2.02	2.02	RNA	40	4
1-2-W-6L	liver	0.0232	6725.5	ng/µl	168.137	84.292	1.99	1.78	RNA	40	4
1-2-W-6O	ovary	0.0324	5212.6	ng/µl	130.315	64.673	2.02	2.04	RNA	40	4
1-2-W-7B	breast	0.0223	1701.1	ng/µl	42.528	22.778	1.87	0.83	RNA	40	4
1-2-W-7D	duodenum	0.0319	1615.5	ng/µl	40.387	20.65	1.96	1.26	RNA	40	4
1-2-W-7I	ileum	0.0364	1323.7	ng/µl	33.093	17.086	1.94	1.25	RNA	40	4
1-2-W-7L	liver	0.0233	8821.4	ng/µl	220.536	111.314	1.98	1.61	RNA	40	4
1-2-W-7O	ovary	0.037	3981.7	ng/µl	99.544	49.832	2	2.01	RNA	40	4
1-2-W-8B	breast	0.0515	4190.2	ng/µl	104.755	52.564	1.99	1.22	RNA	40	5
1-2-W-8D	duodenum	0.0244	2241.2	ng/µl	56.031	29.9	1.87	0.75	RNA	40	5
1-2-W-8I	ileum	0.0392	1925.6	ng/µl	48.14	24.925	1.93	1.03	RNA	40	5
1-2-W-8L	liver	0.023	8749.3	ng/µl	218.732	108.449	2.02	1.95	RNA	40	5
1-2-W-8O	ovary	0.049	5783.4	ng/µl	144.586	71.742	2.02	1.78	RNA	40	5
1-2-W-9B	breast	0.0297	1462.7	ng/µl	36.567	18.668	1.96	1.38	RNA	40	5
1-2-W-9D	duodenum	0.025	3984.6	ng/µl	99.616	49.86	2	2.14	RNA	40	5
1-2-W-9I	ileum	0.0352	5583.8	ng/µl	139.595	69.852	2	1.69	RNA	40	5
1-2-W-9L	liver	0.025	3129	ng/µl	78.225	40.037	1.95	1.23	RNA	40	5
1-2-W-9O	ovary	0.0368	2305.4	ng/µl	57.635	29.76	1.94	1.03	RNA	40	5
1-2-W-10B	breast	0.0373	3611.8	ng/µl	90.296	46.187	1.96	1.14	RNA	40	6
1-2-W-10D	duodenum	0.0291	2257.1	ng/µl	56.427	29.157	1.94	0.94	RNA	40	6
1-2-W-10I	ileum	0.0352	2527.3	ng/µl	63.181	32.344	1.95	1.11	RNA	40	6
1-2-W-10L	liver	0.0272	7856.7	ng/µl	196.416	97.15	2.02	2.06	RNA	40	6
1-2-W-10O	ovary	0.0242	2353.3	ng/µl	58.832	30.007	1.96	1.2	RNA	40	6

## Sheet: life stage 3
Sample ID	Tissue	inserted material [g]	Nucleic Acid Conc.	Unit	A260	A280	260/280	260/230	Sample Type	Factor	chip/plate	IQ score
1-3-B-1B	breast	0.0253	592.7	ng/µl	14.817	8.025	1.85	1.53	RNA	40	1
1-3-B-1D	duodenum	0.0271	3953.2	ng/µl	98.831	49.97	1.98	1.84	RNA	40	1
1-3-B-1I	ileum	0.0245	1807.8	ng/µl	45.196	22.975	1.97	1.55	RNA	40	1	9.5
1-3-B-1L	liver	0.0265	1544.9	ng/µl	38.622	20.844	1.85	0.69	RNA	40	1
1-3-B-1O	ovary	0.0303	2550.6	ng/µl	63.764	32.809	1.94	1.31	RNA	40	1
1-3-B-2B	breast	0.0493	1846.3	ng/µl	46.156	22.88	2.02	1.29	RNA	40	1
1-3-B-2D	duodenum	0.0604	5678.1	ng/µl	141.953	70.516	2.01	2.02	RNA	40	1
1-3-B-2I	ileum	0.0362	2609.7	ng/µl	65.243	32.654	2	1.69	RNA	40	1
1-3-B-2L	liver	0.0193	6736.5	ng/µl	168.411	84.602	1.99	1.84	RNA	40	1
1-3-B-2O	ovary	0.0335	1156.7	ng/µl	28.918	15.428	1.87	0.76	RNA	40	1
1-3-B-3B	breast		756.9	ng/µl	18.922	10.853	1.74	0.55	RNA	40	2
1-3-B-3D	duodenum	0.0292	3639.2	ng/µl	90.98	46.849	1.94	1.2	RNA	40	2
1-3-B-3I	ileum	0.0317	5417.2	ng/µl	135.429	67.407	2.01	1.86	RNA	40	2
1-3-B-3L	liver	0.018	5727.8	ng/µl	143.194	73.56	1.95	1.39	RNA	40	2
1-3-B-3O	ovary	0.0661	6061.5	ng/µl	151.537	82.337	1.84	0.87	RNA	40	2
1-3-B-4B	breast	0.02	699.2	ng/µl	17.48	10.411	1.68	0.45	RNA	40	2
1-3-B-4D	duodenum	0.048	3845.4	ng/µl	96.135	48.249	1.99	1.82	RNA	40	2
1-3-B-4I	ileum	0.0284	4330.3	ng/µl	108.258	56.124	1.93	1.19	RNA	40	2
1-3-B-4L	liver	0.0365	2904.8	ng/µl	72.619	37.369	1.94	0.88	RNA	40	2
1-3-B-4O	ovary		2569.3	ng/µl	64.232	33.04	1.94	0.99	RNA	40	2
1-3-B-5B	breast	0.0314	727.3	ng/µl	18.183	10.5	1.73	0.44	RNA	40	3
1-3-B-5D	duodenum	0.0114	2373	ng/µl	59.324	31.258	1.9	1.06	RNA	40	3
1-3-B-5I	ileum	0.05	772.3	ng/µl	19.307	10.593	1.82	0.74	RNA	40	3
1-3-B-5L	liver	0.0218	7267.7	ng/µl	181.693	91.742	1.98	1.63	RNA	40	3
1-3-B-5O	ovary	0.0176	1114.8	ng/µl	27.87	14.94	1.87	0.96	RNA	40	3
1-3-B-6B	breast	0.0293	584.4	ng/µl	14.61	7.622	1.92	0.58	RNA	40	3
1-3-B-6D	duodenum	0.0251	4332.7	ng/µl	108.317	56.766	1.91	1.08	RNA	40	3
1-3-B-6I	ileum	0.0214	462.3	ng/µl	11.558	6.344	1.82	0.57	RNA	40	3
1-3-B-6L	liver	0.0308	5450.2	ng/µl	136.255	68.655	1.98	1.74	RNA	40	3
1-3-B-6O	ovary	0.02	1284.9	ng/µl	32.123	18.077	1.78	0.76	RNA	40	3
1-3-B-7B	breast	0.0335	1040.1	ng/µl	26.004	14.147	1.84	0.9	RNA	40	4
1-3-B-7D	duodenum	0.0335	3173.1	ng/µl	79.328	41.171	1.93	1.66	RNA	40	4
1-3-B-7I	ileum	0.0443	1729.4	ng/µl	43.235	22.134	1.95	1.82	RNA	40	4
1-3-B-7L	liver	0.0282	4529.1	ng/µl	113.228	56.531	2	1.86	RNA	40	4
1-3-B-7O	ovary	0.0252	2086	ng/µl	52.15	26.625	1.96	1.85	RNA	40	4
1-3-B-8B	breast	0.0256	466.2	ng/µl	11.655	6.163	1.89	0.61	RNA	40	4
1-3-B-8D	duodenum	0.0252	3195.5	ng/µl	79.889	40.214	1.99	1.94	RNA	40	4
1-3-B-8I	ileum	0.0268	1011.1	ng/µl	25.278	14.192	1.78	0.63	RNA	40	4
1-3-B-8L	liver	0.0427	10556.5	ng/µl	263.912	131.383	2.01	1.86	RNA	40	4
1-3-B-8O	ovary	0.0554	6761.9	ng/µl	169.048	84.053	2.01	1.81	RNA	40	4
1-3-B-9B	breast	0.0425	1391.8	ng/µl	34.795	17.483	1.99	1.2	RNA	40	5
1-3-B-9D	duodenum	0.0264	1585.4	ng/µl	39.634	20.436	1.94	1.09	RNA	40	5
1-3-B-9I	ileum		1859.5	ng/µl	46.486	24.797	1.87	0.73	RNA	40	5
1-3-B-9L	liver	0.0323	1570.7	ng/µl	39.267	22.306	1.76	0.35	RNA	40	5
1-3-B-9O	ovary	0.0278	4778.5	ng/µl	119.463	61.328	1.95	1.28	RNA	40	5
1-3-B-10B	breast	0.0488	1590.9	ng/µl	39.773	21.952	1.81	0.47	RNA	40	5
1-3-B-10D	duodenum	0.0504	4214.2	ng/µl	105.354	52.909	1.99	1.45	RNA	40	5
1-3-B-10I	ileum	0.0568	2375.2	ng/µl	59.381	30.159	1.97	1.94	RNA	40	5
1-3-B-10L	liver	0.0489	7643.9	ng/µl	191.097	95.174	2.01	1.75	RNA	40	5
1-3-B-10O	ovary	0.0266	1175.7	ng/µl	29.394	15.209	1.93	1.12	RNA	40	5
1-3-W-1B	breast	0.0283	678.5	ng/µl	16.961	9.418	1.8	0.86	RNA	40	1
1-3-W-1D	duodenum	0.032	2437.9	ng/µl	60.948	30.971	1.97	1.44	RNA	40	1
1-3-W-1I	ileum	0.0413	4234.7	ng/µl	105.868	53.686	1.97	1.56	RNA	40	1
1-3-W-1L	liver	0.0433	2531.6	ng/µl	63.29	33.175	1.91	0.82	RNA	40	1
1-3-W-1O	ovary	0.0758	4249.2	ng/µl	106.229	53.344	1.99	1.44	RNA	40	1
1-3-W-2B	breast	0.03341	508	ng/µl	12.7	6.414	1.98	0.66	RNA	40	1
1-3-W-2D	duodenum	0.0317	3160.3	ng/µl	79.008	39.543	2	2.09	RNA	40	1
1-3-W-2I	ileum	0.0221	1839.8	ng/µl	45.995	24.195	1.9	1.24	RNA	40	1
1-3-W-2L	liver	0.0245	8651.5	ng/µl	216.287	108.057	2	1.88	RNA	40	1
1-3-W-2O	ovary	0.1205	5705.5	ng/µl	142.637	72.198	1.98	1.09	RNA	40	1
1-3-W-3B	breast	0.42	1532.1	ng/µl	38.301	19.65	1.95	0.95	RNA	40	2
1-3-W-3D	duodenum	0.0258	2054.9	ng/µl	51.372	26.089	1.97	1.23	RNA	40	2
1-3-W-3I	ileum	0.0343	1401.3	ng/µl	35.032	18.367	1.91	1.04	RNA	40	2
1-3-W-3L	liver	0.0281	4850.7	ng/µl	121.269	61.087	1.99	1.85	RNA	40	2
1-3-W-3O	ovary	0.0494	3415.2	ng/µl	85.379	43.774	1.95	1.13	RNA	40	2
1-3-W-4B	breast	0.0384	2118.9	ng/µl	52.973	27.37	1.94	0.87	RNA	40	3
1-3-W-4D	duodenum	0.0205	4964.8	ng/µl	124.121	62.282	1.99	1.87	RNA	40	3
1-3-W-4I	ileum	0.0496	6065.6	ng/µl	151.64	75.548	2.01	1.63	RNA	40	3
1-3-W-4L	liver	0.03	6006.3	ng/µl	150.158	74.848	2.01	1.95	RNA	40	3
1-3-W-4O	ovary	0.0242	4178.1	ng/µl	104.452	52.415	1.99	1.79	RNA	40	3
1-3-W-5B	breast	0.0234	667.3	ng/µl	16.683	8.887	1.88	0.68	RNA	40	3
1-3-W-5D	duodenum	0.0242	2753.3	ng/µl	68.832	34.939	1.97	1.37	RNA	40	3
1-3-W-5I	ileum	0.0421	7713.2	ng/µl	192.83	95.275	2.02	1.94	RNA	40	3
1-3-W-5L	liver	0.0465	5892.2	ng/µl	147.305	71.979	2.05	1.73	RNA	40	3
1-3-W-5O	ovary	0.0231	968.6	ng/µl	24.216	12.608	1.92	1.24	RNA	40	3
1-3-W-6B	breast	0.0334	755.2	ng/µl	18.88	11.076	1.7	0.33	RNA	40	4
1-3-W-6D	duodenum	0.035	1901.1	ng/µl	47.527	24.238	1.96	1.66	RNA	40	4
1-3-W-6I	ileum	0.531	7812.1	ng/µl	195.303	96.813	2.02	1.56	RNA	40	4
1-3-W-6L	liver	0.0302	6380.2	ng/µl	159.506	81.27	1.96	1.45	RNA	40	4
1-3-W-6O	ovary		3846.7	ng/µl	96.168	50.749	1.89	0.96	RNA	40	4
1-3-W-7B	breast	0.0324	742.8	ng/µl	18.569	9.996	1.86	0.68	RNA	40	4
1-3-W-7D	duodenum	0.0281	1553.1	ng/µl	38.827	19.749	1.97	1.16	RNA	40	4
1-3-W-7I	ileum	0.0214	2584.1	ng/µl	64.603	32.589	1.98	1.29	RNA	40	4
1-3-W-7L	liver	0.0257	6900	ng/µl	172.501	86.535	1.99	1.54	RNA	40	4
1-3-W-7O	ovary	0.028	1750	ng/µl	43.75	22.45	1.95	1.22	RNA	40	4
1-3-W-8B	breast	0.0401	462.4	ng/µl	11.561	6.209	1.86	0.47	RNA	40	5
1-3-W-8D	duodenum	0.0304	2581.2	ng/µl	64.531	32.614	1.98	1.92	RNA	40	5
1-3-W-8I	ileum	0.0374	2816.1	ng/µl	70.402	36.07	1.95	1.04	RNA	40	5
1-3-W-8L	liver	0.0224	3692.3	ng/µl	92.308	46.091	2	1.61	RNA	40	5
1-3-W-8O	ovary	0.0316	1609.8	ng/µl	40.245	21.015	1.92	1	RNA	40	5
1-3-W-9B	breast	0.0448	702.8	ng/µl	17.569	9.492	1.85	0.68	RNA	40	5
1-3-W-9D	duodenum	0.0473	4083.5	ng/µl	102.089	51.643	1.98	1.38	RNA	40	5
1-3-W-9I	ileum	0.0403	5030.4	ng/µl	125.76	63.168	1.99	1.95	RNA	40	5
1-3-W-9L	liver	0.039	4654.8	ng/µl	116.369	59.572	1.95	1.1	RNA	40	5
1-3-W-9O	ovary	0.0421	5502.5	ng/µl	137.563	69.197	1.99	1.56	RNA	40	5
1-3-W-10B	breast	0.0436	1040.3	ng/µl	26.009	14.067	1.85	0.61	RNA	40	6
1-3-W-10D	duodenum	0.0297	2740.5	ng/µl	68.511	34.871	1.96	1.32	RNA	40	6
1-3-W-10I	ileum	0.0296	3471.1	ng/µl	86.778	43.969	1.97	1.73	RNA	40	6
1-3-W-10L	liver		4063.7	ng/µl	101.593	51.788	1.96	1.45	RNA	40	6
1-3-W-10O	ovary	0.0235	1511.9	ng/µl	37.798	20.416	1.85	0.78	RNA	40	6

## Sheet: life stage 4
Sample ID	Tissue	inserted material [g]	Nucleic Acid Conc.	Unit	A260	A280	260/280	260/230	Sample Type	Factor
1-4-B-1B	breast	0.028	960.6	ng/µl	24.016	12.57	1.91	1.36	RNA	40
1-4-B-1D	duodenum	0.03	2239.5	ng/µl	55.987	28.204	1.99	2.12	RNA	40
1-4-B-1I	ileum	0.0252	1864.7	ng/µl	46.618	23.843	1.96	1.79	RNA	40
1-4-B-1L	liver	0.0282	5022.3	ng/µl	125.557	63.027	1.99	1.56	RNA	40
1-4-B-1O	ovary	0.0242	1231.8	ng/µl	30.796	16.338	1.88	1.29	RNA	40
1-4-B-2B	breast	0.0445	831.5	ng/µl	20.787	11.293	1.84	0.51	RNA	40
1-4-B-2D	duodenum	0.0377	8611.2	ng/µl	215.281	107.404	2	1.99	RNA	40
1-4-B-2I	ileum	0.0252	2323.2	ng/µl	58.081	29.793	1.95	1.15	RNA	40
1-4-B-2L	liver	0.0247	4811.9	ng/µl	120.298	60.712	1.98	1.21	RNA	40
1-4-B-2O	ovary	0.0315	1172	ng/µl	29.301	15.38	1.91	1.38	RNA	40
1-4-B-3B	breast	0.0586	2040.3	ng/µl	51.008	23.553	2.17	0.98	RNA	40
1-4-B-3D	duodenum	0.0279	4217.5	ng/µl	105.438	53.228	1.98	1.96	RNA	40
1-4-B-3I	ileum	0.0498	6724.5	ng/µl	168.112	83.093	2.02	1.82	RNA	40
1-4-B-3L	liver	0.0368	5063.9	ng/µl	126.597	63.229	2	1.81	RNA	40
1-4-B-3O	ovary	0.0216	1787	ng/µl	44.675	22.507	1.98	1.57	RNA	40
1-4-B-4B	breast	0.0368	2214.3	ng/µl	55.357	28.467	1.94	0.98	RNA	40
1-4-B-4D	duodenum	0.0289	2302.1	ng/µl	57.553	29.419	1.96	0.98	RNA	40
1-4-B-4I	ileum	0.0462	6469.7	ng/µl	161.743	79.914	2.02	1.8	RNA	40
1-4-B-4L	liver	0.0207	2882.2	ng/µl	72.056	36.836	1.96	1.13	RNA	40
1-4-B-4O	ovary	0.0198	1056.7	ng/µl	26.418	13.816	1.91	0.98	RNA	40
1-4-B-5B	breast	0.0368	889.9	ng/µl	22.248	11.39	1.95	0.65	RNA	40
1-4-B-5D	duodenum	0.0304	1589.4	ng/µl	39.735	20.307	1.96	1.1	RNA	40
1-4-B-5I	ileum	0.0447	3484.7	ng/µl	87.118	43.143	2.02	1.83	RNA	40
1-4-B-5L	liver	0.0318	1971.1	ng/µl	49.278	25.642	1.92	1.15	RNA	40
1-4-B-5O	ovary	0.0254	912.9	ng/µl	22.823	11.965	1.91	0.96	RNA	40
1-4-B-6B	breast	0.0281	574.4	ng/µl	14.36	7.435	1.93	0.58	RNA	40
1-4-B-6D	duodenum	0.0258	1001.5	ng/µl	25.038	13.206	1.9	0.99	RNA	40
1-4-B-6I	ileum	0.0551	3412.3	ng/µl	85.306	42.452	2.01	2.08	RNA	40
1-4-B-6L	liver	0.0528	7316.1	ng/µl	182.901	90.598	2.02	1.72	RNA	40
1-4-B-6O	ovary	0.0387	4444.8	ng/µl	111.121	55.044	2.02	1.9	RNA	40
1-4-B-7B	breast	0.0397	1566.5	ng/µl	39.163	23.337	1.68	0.53	RNA	40
1-4-B-7D	duodenum	0.0478	5461.6	ng/µl	136.541	67.906	2.01	2.18	RNA	40
1-4-B-7I	ileum	0.035	1303.5	ng/µl	32.588	16.791	1.94	1.19	RNA	40
1-4-B-7L	liver	0.0462	2464.7	ng/µl	61.619	32.066	1.92	0.78	RNA	40
1-4-B-7O	ovary	0.0295	1768.8	ng/µl	44.219	22.922	1.93	1.09	RNA	40
1-4-B-8B	breast	0.045	2083.4	ng/µl	52.086	26.728	1.95	1.02	RNA	40
1-4-B-8D	duodenum	0.0446	2232.5	ng/µl	55.811	28.207	1.98	1.3	RNA	40
1-4-B-8I	ileum	0.0434	3632.6	ng/µl	90.815	45.538	1.99	1.94	RNA	40
1-4-B-8L	liver	0.032	7146.4	ng/µl	178.661	89.008	2.01	1.54	RNA	40
1-4-B-8O	ovary	0.0465	2704.7	ng/µl	67.618	33.806	2	1.26	RNA	40
1-4-B-9B	breast	0.0272	970.8	ng/µl	24.27	14.901	1.63	0.38	RNA	40
1-4-B-9D	duodenum	0.0164	914.9	ng/µl	22.872	11.825	1.93	1.13	RNA	40
1-4-B-9I	ileum	0.0357	1715.6	ng/µl	42.89	22.012	1.95	1.04	RNA	40
1-4-B-9L	liver	0.0226	3074.7	ng/µl	76.868	39.401	1.95	1.06	RNA	40
1-4-B-9O	ovary	0.0262	1414.4	ng/µl	35.36	18.319	1.93	1.08	RNA	40
1-4-B-10B	breast	0.0388	717.4	ng/µl	17.936	9.661	1.86	0.62	RNA	40
1-4-B-10D	duodenum	0.0159	778.1	ng/µl	19.453	10.273	1.89	1.07	RNA	40
1-4-B-10I	ileum	0.0347	535.3	ng/µl	13.381	7.26	1.84	0.58	RNA	40
1-4-B-10L	liver	0.0414	1788.3	ng/µl	44.708	23.231	1.92	0.51	RNA	40
1-4-B-10O	ovary	0.0224	1587.2	ng/µl	39.68	20.735	1.91	0.95	RNA	40
1-4-W-1B	breast	0.0254	639.2	ng/µl	15.981	9.197	1.74	0.44	RNA	40
1-4-W-1D	duodenum	0.0484	1201.2	ng/µl	30.031	15.842	1.9	0.9	RNA	40
1-4-W-1I	ileum	0.0258	665.6	ng/µl	16.64	10.087	1.65	0.38	RNA	40
1-4-W-1L	liver	0.0467	3692	ng/µl	92.3	47.548	1.94	1.02	RNA	40
1-4-W-1O	ovary	0.0256	1970.5	ng/µl	49.263	25.496	1.93	1.02	RNA	40
1-4-W-2B	breast	0.23	459	ng/µl	11.476	6.038	1.9	0.65	RNA	40
1-4-W-2D	duodenum	0.0348	1436.3	ng/µl	35.909	18.262	1.97	1.27	RNA	40
1-4-W-2I	ileum	0.03	1256	ng/µl	31.4	16.377	1.92	1.07	RNA	40
1-4-W-2L	liver	0.0366	2910.9	ng/µl	72.773	43.469	1.67	0.93	RNA	40
1-4-W-2O	ovary	0.025	2203	ng/µl	55.075	27.63	1.99	1.54	RNA	40
1-4-W-3B	breast	0.0308	590.1	ng/µl	14.753	7.622	1.94	0.67	RNA	40
1-4-W-3D	duodenum	0.0265	1268.2	ng/µl	31.706	16.669	1.9	1	RNA	40
1-4-W-3I	ileum	0.0398	1292.3	ng/µl	32.307	16.753	1.93	1.21	RNA	40
1-4-W-3L	liver	0.0251	4710.6	ng/µl	117.766	58.993	2	1.51	RNA	40
1-4-W-3O	ovary	0.0316	1603.8	ng/µl	40.095	21.618	1.85	0.74	RNA	40
1-4-W-4B	breast	0.0193	557	ng/µl	13.925	7.541	1.85	0.56	RNA	40
1-4-W-4D	duodenum	0.0261	2677.8	ng/µl	66.945	33.465	2	1.46	RNA	40
1-4-W-4I	ileum	0.0276	1716.6	ng/µl	42.916	22.006	1.95	1.17	RNA	40
1-4-W-4L	liver	0.0228	4614.9	ng/µl	115.373	58.114	1.99	1.45	RNA	40
1-4-W-4O	ovary	0.0275	1416.8	ng/µl	35.42	18.536	1.91	0.99	RNA	40
1-4-W-5B	breast	0.0239	406.8	ng/µl	10.17	5.889	1.73	0.45	RNA	40
1-4-W-5D	duodenum	0.0207	1326.7	ng/µl	33.167	17.334	1.91	1.06	RNA	40
1-4-W-5I	ileum	0.0187	1342.7	ng/µl	33.567	17.584	1.91	1.04	RNA	40
1-4-W-5L	liver	0.0259	6555.7	ng/µl	163.892	82.412	1.99	1.84	RNA	40
1-4-W-5O	ovary		1289.8	ng/µl	32.244	17.683	1.82	0.71	RNA	40
1-4-W-6B	breast	0.032	581.9	ng/µl	14.549	7.632	1.91	0.89	RNA	40
1-4-W-6D	duodenum	0.0304	1420.7	ng/µl	35.517	18.17	1.95	1.3	RNA	40
1-4-W-6I	ileum	0.0214	968.7	ng/µl	24.217	12.684	1.91	1.59	RNA	40
1-4-W-6L	liver	0.0266	8676	ng/µl	216.899	108.332	2	1.81	RNA	40
1-4-W-6O	ovary	0.0236	1216.6	ng/µl	30.415	16.177	1.88	1.01	RNA	40
1-4-W-7B	breast	0.0286	518.5	ng/µl	12.963	6.885	1.88	0.59	RNA	40
1-4-W-7D	duodenum	0.0356	1669.6	ng/µl	41.74	21.267	1.96	1.21	RNA	40
1-4-W-7I	ileum	0.0228	1494.9	ng/µl	37.373	19.297	1.94	1.19	RNA	40
1-4-W-7L	liver	0.0214	5268.8	ng/µl	131.721	66.587	1.98	1.54	RNA	40	9.9
1-4-W-7O	ovary	0.0313	1230.8	ng/µl	30.769	15.972	1.93	1.19	RNA	40
1-4-W-8B	breast	0.0237	372.6	ng/µl	9.316	4.991	1.87	0.62	RNA	40
1-4-W-8D	duodenum	0.0277	1311.6	ng/µl	32.789	16.555	1.98	1.56	RNA	40
1-4-W-8I	ileum	0.0737	1899.8	ng/µl	47.495	24.994	1.9	0.91	RNA	40
1-4-W-8L	liver	0.0246	7818.2	ng/µl	195.456	97.627	2	2.02	RNA	40	8.5
1-4-W-8O	ovary	0.0199	1040.5	ng/µl	26.014	13.89	1.87	0.97	RNA	40
1-4-W-9B	breast	0.0221	545.7	ng/µl	13.642	7.207	1.89	0.64	RNA	40
1-4-W-9D	duodenum	0.0247	1552.7	ng/µl	38.819	20.272	1.91	1.02	RNA	40
1-4-W-9I	ileum	0.062	7415.8	ng/µl	185.395	92.3	2.01	2.23	RNA	40
1-4-W-9L	liver		2738.4	ng/µl	68.461	35.13	1.95	0.98	RNA	40
1-4-W-9O	ovary	0.0267	1320.5	ng/µl	33.013	16.908	1.95	1.42	RNA	40
1-4-W-10B	breast	0.0255	557.5	ng/µl	13.937	7.289	1.91	0.59	RNA	40
1-4-W-10D	duodenum	0.0326	1395.3	ng/µl	34.884	17.645	1.98	1.5	RNA	40
1-4-W-10I	ileum	0.0245	1771.9	ng/µl	44.298	22.839	1.94	1.17	RNA	40
1-4-W-10L	liver	0.0214	3675.4	ng/µl	91.886	47.108	1.95	1.4	RNA	40
1-4-W-10O	ovary	0.0252	1588.7	ng/µl	39.717	20.847	1.91	0.97	RNA	40

## Sheet: life stage 5
Sample ID	Tissue	inserted material [g]	Nucleic Acid Conc.	Unit	A260	A280	260/280	260/230	Sample Type	Factor
1-5-B-1B	breast	0.0366	839	ng/µl	20.975	11.453	1.83	0.56	RNA	40
1-5-B-1D	duodenum	0.0333	7652.8	ng/µl	191.319	95.781	2	1.94	RNA	40
1-5-B-1I	ileum	0.0309	1637.1	ng/µl	40.928	21.434	1.91	1.07	RNA	40
1-5-B-1L	liver	0.0396	2611.4	ng/µl	65.285	37.609	1.74	0.94	RNA	40
1-5-B-1O	ovary	0.0285	2194.7	ng/µl	54.867	28.165	1.95	1.14	RNA	40
1-5-B-2B	breast	0.034	594	ng/µl	14.85	7.954	1.87	0.67	RNA	40
1-5-B-2D	duodenum	0.0386	4787.2	ng/µl	119.68	59.526	2.01	2.01	RNA	40
1-5-B-2I	ileum	0.0253	1783.1	ng/µl	44.578	22.443	1.99	1.55	RNA	40
1-5-B-2L	liver	0.0264	1740.5	ng/µl	43.512	22.817	1.91	0.94	RNA	40
1-5-B-2O	ovary	0.0186	1420.4	ng/µl	35.511	19.373	1.83	0.74	RNA	40
1-5-B-3B	breast	0.0327	755.6	ng/µl	18.89	9.719	1.94	0.92	RNA	40
1-5-B-3D	duodenum	0.0294	1221.4	ng/µl	30.535	15.867	1.92	1.1	RNA	40
1-5-B-3I	ileum	0.0321	1862.8	ng/µl	46.569	23.961	1.94	1.11	RNA	40
1-5-B-3L	liver	0.0195	1552.7	ng/µl	38.816	22.401	1.73	0.46	RNA	40
1-5-B-3O	ovary	0.0234	1148.5	ng/µl	28.713	15.319	1.87	0.85	RNA	40
1-5-B-4B	breast	0.0366	665	ng/µl	16.626	8.967	1.85	0.6	RNA	40
1-5-B-4D	duodenum	0.0379	1390.7	ng/µl	34.768	17.833	1.95	1.24	RNA	40
1-5-B-4I	ileum	0.0409	2651.7	ng/µl	66.292	33.508	1.98	1.38	RNA	40
1-5-B-4L	liver	0.0318	7872.6	ng/µl	196.814	98.738	1.99	1.43	RNA	40
1-5-B-4O	ovary	0.0231	2571.6	ng/µl	64.29	33.36	1.93	1.13	RNA	40
1-5-B-5B	breast	0.0273	849.2	ng/µl	21.23	11.659	1.82	0.57	RNA	40
1-5-B-5D	duodenum	0.0332	1533.1	ng/µl	38.328	19.774	1.94	1.4	RNA	40
1-5-B-5I	ileum	0.041	895.7	ng/µl	22.392	13.049	1.72	0.55	RNA	40
1-5-B-5L	liver	0.0237	2217.9	ng/µl	55.448	29.767	1.86	0.69	RNA	40
1-5-B-5O	ovary	0.0374	1751.5	ng/µl	43.786	22.766	1.92	1.03	RNA	40
1-5-B-6B	breast	0.03	717.6	ng/µl	17.941	10.375	1.73	0.44	RNA	40
1-5-B-6D	duodenum	0.0267	5258.6	ng/µl	131.465	76.171	1.73	1.64	RNA	40
1-5-B-6I	ileum	0.0258	1351.5	ng/µl	33.788	18.39	1.84	0.72	RNA	40
1-5-B-6L	liver	0.0271	4073.6	ng/µl	101.84	51.623	1.97	1.51	RNA	40
1-5-B-6O	ovary	0.0376	770.2	ng/µl	19.256	11.696	1.65	0.43	RNA	40
1-5-B-7B	breast	0.0393	844.7	ng/µl	21.119	11.647	1.81	0.58	RNA	40
1-5-B-7D	duodenum	0.054	2158.4	ng/µl	53.959	27.188	1.98	1.39	RNA	40
1-5-B-7I	ileum	0.0182	1864.9	ng/µl	46.623	24.378	1.91	1	RNA	40
1-5-B-7L	liver	0.0272	2967.1	ng/µl	74.177	38.398	1.93	0.86	RNA	40
1-5-B-7O	ovary	0.0261	1070.1	ng/µl	26.751	14.292	1.87	0.99	RNA	40
1-5-B-8B	breast	0.034	852.2	ng/µl	21.304	11.137	1.91	0.69	RNA	40
1-5-B-8D	duodenum	0.0293	1118.7	ng/µl	27.967	14.825	1.89	0.86	RNA	40
1-5-B-8I	ileum	0.0317	704.3	ng/µl	17.608	9.391	1.87	1.03	RNA	40
1-5-B-8L	liver	0.0385	6858.8	ng/µl	171.469	92.884	1.85	1.25	RNA	40
1-5-B-8O	ovary	0.0329	1663.1	ng/µl	41.577	21.717	1.91	0.89	RNA	40
1-5-B-9B	breast	0.0381	862.3	ng/µl	21.556	11.891	1.81	0.58	RNA	40
1-5-B-9D	duodenum	0.0409	1609.3	ng/µl	40.233	20.624	1.95	1.17	RNA	40
1-5-B-9I	ileum	0.1045	5650.3	ng/µl	141.258	71.453	1.98	1.9	RNA	40
1-5-B-9L	liver	0.036	4851.9	ng/µl	121.298	61.294	1.98	1.72	RNA	40
1-5-B-9O	ovary	0.0214	1517.9	ng/µl	37.946	20.139	1.88	0.93	RNA	40
1-5-B-10B	breast	0.0404	653.6	ng/µl	16.339	9.638	1.7	0.39	RNA	40
1-5-B-10D	duodenum	0.0266	1027.3	ng/µl	25.682	13.704	1.87	0.85	RNA	40
1-5-B-10I	ileum	0.0762	4674.2	ng/µl	116.856	59.768	1.96	1.47	RNA	40
1-5-B-10L	liver	0.021	3846.1	ng/µl	96.152	49.397	1.95	1.2	RNA	40
1-5-B-10O	ovary	0.022	1100.9	ng/µl	27.523	14.544	1.89	0.98	RNA	40
1-5-W-1B	breast	0.0295	808.1	ng/µl	20.202	10.629	1.9	0.86	RNA	40
1-5-W-1D	duodenum	0.0243	1868	ng/µl	46.699	23.746	1.97	1.21	RNA	40
1-5-W-1I	ileum	0.0541	2016.7	ng/µl	50.418	25.234	2	1.55	RNA	40
1-5-W-1L	liver	0.0254	2874.5	ng/µl	71.861	36.233	1.98	1.45	RNA	40
1-5-W-1O	ovary	0.0304	1611.1	ng/µl	40.277	20.909	1.93	1.07	RNA	40
1-5-W-2B	breast	0.0269	451.1	ng/µl	11.277	5.761	1.96	0.82	RNA	40
1-5-W-2D	duodenum	0.0267	1146.8	ng/µl	28.67	15.433	1.86	0.87	RNA	40
1-5-W-2I	ileum	0.0491	2775.5	ng/µl	69.388	34.863	1.99	1.61	RNA	40
1-5-W-2L	liver	0.0272	5709.1	ng/µl	142.727	71.373	2	1.96	RNA	40
1-5-W-2O	ovary	0.0245	4123.8	ng/µl	103.094	52.436	1.97	1.37	RNA	40
1-5-W-3B	breast	0.0303	619.1	ng/µl	15.477	8.372	1.85	0.65	RNA	40
1-5-W-3D	duodenum	0.022	1862.7	ng/µl	46.567	24.456	1.9	1.17	RNA	40
1-5-W-3I	ileum	0.0328	3188.3	ng/µl	79.709	40.31	1.98	1.63	RNA	40
1-5-W-3L	liver	0.0218	5391.6	ng/µl	134.789	68.685	1.96	1.35	RNA	40
1-5-W-3O	ovary	0.0222	1782.6	ng/µl	44.565	23.513	1.9	0.96	RNA	40
1-5-W-4B	breast	0.0381	967	ng/µl	24.174	13.032	1.85	0.58	RNA	40
1-5-W-4D	duodenum	0.0378	1595.4	ng/µl	39.886	20.753	1.92	1.08	RNA	40
1-5-W-4I	ileum	0.0231	340.8	ng/µl	8.52	4.949	1.72	0.43	RNA	40	8.6
1-5-W-4L	liver	0.0368	4076.4	ng/µl	101.909	51.317	1.99	1.78	RNA	40
1-5-W-4O	ovary	0.024	1093.3	ng/µl	27.333	14.623	1.87	0.88	RNA	40
1-5-W-5B	breast	0.399	842.5	ng/µl	21.063	10.976	1.92	0.89	RNA	40
1-5-W-5D	duodenum	0.0437	1751.7	ng/µl	43.793	22.332	1.96	1.24	RNA	40
1-5-W-5I	ileum	0.022	1742.1	ng/µl	43.553	23.295	1.87	0.91	RNA	40
1-5-W-5L	liver	0.0303	3292.4	ng/µl	82.31	41.265	1.99	1.98	RNA	40
1-5-W-5O	ovary	0.026	1422.1	ng/µl	35.553	18.653	1.91	1.16	RNA	40
1-5-W-7B	breast	0.0265	682.2	ng/µl	17.054	8.796	1.94	1.13	RNA	40
1-5-W-7D	duodenum	0.0258	1774.6	ng/µl	44.366	23.194	1.91	0.96	RNA	40
1-5-W-7I	ileum	0.0271	832.3	ng/µl	20.807	11.543	1.8	0.62	RNA	40
1-5-W-7L	liver	0.022	3525.1	ng/µl	88.126	46.515	1.89	1.05	RNA	40
1-5-W-7O	ovary	0.0252	1675.9	ng/µl	41.897	21.585	1.94	1.18	RNA	40
1-5-W-8B	breast	0.0345	729.5	ng/µl	18.237	9.177	1.99	1.25	RNA	40
1-5-W-8D	duodenum	0.0327	1444	ng/µl	36.1	18.22	1.98	1.47	RNA	40
1-5-W-8I	ileum	0.0237	1536.1	ng/µl	38.404	19.881	1.93	1.11	RNA	40
1-5-W-8L	liver	0.0305	7601.5	ng/µl	190.038	94.578	2.01	1.79	RNA	40
1-5-W-8O	ovary	0.0301	2310.4	ng/µl	57.759	29.453	1.96	1.35	RNA	40
1-5-W-9B	breast	0.0313	825.8	ng/µl	20.646	11.801	1.75	0.46	RNA	40
1-5-W-9D	duodenum	0.0354	1941.6	ng/µl	48.539	25.846	1.88	0.73	RNA	40
1-5-W-9I	ileum	0.073	4100.1	ng/µl	102.503	51.357	2	2.36	RNA	40
1-5-W-9L	liver	0.0257	4175.3	ng/µl	104.382	52.545	1.99	1.81	RNA	40
1-5-W-9O	ovary	0.0265	1850.1	ng/µl	46.254	24.101	1.92	0.95	RNA	40
1-5-W-10B	breast	0.0375	1090.8	ng/µl	27.27	14.962	1.82	0.56	RNA	40
1-5-W-10D	duodenum	0.0217	1565.2	ng/µl	39.131	20.125	1.94	1.46	RNA	40
1-5-W-10I	ileum	0.1125	3863.9	ng/µl	96.597	48.505	1.99	1.87	RNA	40
1-5-W-10L	liver	0.0358	7322.8	ng/µl	183.069	92.404	1.98	1.32	RNA	40
1-5-W-10O	ovary	0.0267	2113.2	ng/µl	52.83	26.937	1.96	1.35	RNA	40
