# Supplementary material for: The dynamics of mitochondrial-linked gene expression among tissues and life stages in two contrasting strains of laying hens
Source: PLoS One. 2022 Jan 13;17(1):e0262613. doi: 10.1371/journal.pone.0262613 (PMC8757906; doi:10.1371/journal.pone.0262613)
Supplement: S5 File — (XLSX) [file pone.0262613.s005.xlsx]

## Sheet: model_input_log2_exp1
period	father	strain	haplotype	tissue	individual	Sample	ATP6	ATP8	COX1	COX2	COX3	ND1	ND2	ND3	ND4	ND4L	ND5	ND6	ATP5O	ATP5F1	COX5A	COXC6	CytB	NDUFA2	NDUFB6	UQCRC1	UQCRC2	SDHA	SDHB	IGF-1	MTOR	PRKAA1	PRKAA2	PRKAB1	PRKAB2	PRKAG2	PRKAG3	SOD2	PGC1-a	DEF1	DEF10	DEF11	DEF12	DEF13	DEF14	DEF2	DEF3	DEF4	DEF6
1	4612758	brown	B3	breast	1-1-B-23737	1-1-B-10B	3.26178	4.09812	-1.77102	1.42232	0.284012	1.8255			0.179549	1.73714	6.91364	4.85266		5.84894	6.10337	0.987297	2.81797		0.276205	2.90273	6.87434	1.31515	4.401	4.82739	4.00738	3.32858	10.8867		7.62606		13.5142	2.73492	5.19527
1	4612758	brown	B3	duodenum	1-1-B-23737	1-1-B-10D		0.754102	-1.03164	-0.294623	-1.162				-0.908297								-0.654073						2.97167
1	4612758	brown	B3	ileum	1-1-B-23737	1-1-B-10I	-1.37239	-1.08794	-4.48247	-3.22	-3.66625	-2.91832			-2.83832	-2.40435	1.34028	1.6933		1.16873	2.25772	-5.63806	-1.88821		-5.42798	0.0418188	2.39863	-2.0768	0.379877	1.92079	0.621779	1.5942	2.51258		0.39214		2.89762	-1.19642	-1.18458
1	4612758	brown	B3	liver	1-1-B-23737	1-1-B-10L	2.1565	1.98445	0.322574	1.2206	0.747355	1.25022			1.35338	1.79505						-0.845726	1.56692		0.320715	1.77415		-0.879235	1.93892	5.4						1.32745		1.6947			9.97868			10.839
1	4612758	brown	B3	ovary	1-1-B-23737	1-1-B-10O	-1.29976	-1.47573	-4.07392	-2.75167	-2.75041	-2.2573			-2.61186	-1.83122				1.78436		-2.80376	-1.93899		-1.54409	1.02874	1.35592	-2.06478	0.386715	1.91648	0.651983	1.48783			2.03322	-0.0321352		-1.25857	0.935506		0.436563
1	4612833	brown	B2	breast	1-1-B-23608	1-1-B-1B	2.42283	3.81048	1.0987	3.4702	1.9734	2.50793	3.61231	4.75917	1.0408	3.11541		3.08298		4.43089	4.60909	3.1778	1.66297		2.95469	3.87379	4.63345	2.22353	3.92911	3.76309	2.9042	1.60747	9.65761	0.660351	6.75635	-0.940012	13.1536	3.12384	4.53373
1	4612833	brown	B2	duodenum	1-1-B-23608	1-1-B-1D	-2.02566	0.115621	-4.44399	-1.7177	-2.96108	-2.91631			-2.74821	-1.7502				1.94723			-2.51318			2.55577		-2.20291	1.84378		0.360544							-0.431234	2.21232
1	4612833	brown	B2	ileum	1-1-B-23608	1-1-B-1I	-2.46352	-0.613633	-6.68558	-3.74069	-4.65625	-3.5994			-4.35182	-2.95761	3.2013	2.26961		1.80717	2.91357	-5.45754	-3.40407		-3.12846	1.52813	3.01975	-3.08876	0.724938	1.60963	0.639326	1.55456	0.317858		1.27721	-0.607291		-1.53243	0.33451
1	4612833	brown	B2	liver	1-1-B-23608	1-1-B-1L	1.30841	3.12993	-1.58745	0.910204	0.00884986	0.289129			0.419835	1.27697				2.51919	3.17436	-2.5001	0.929102			3.0547	3.80924	-1.6834	2.11264	6.61871	0.863945	2.14171			2.34003	2.10919		1.31068	3.41049		9.53462			11.4953
1	4612833	brown	B2	ovary	1-1-B-23608	1-1-B-1O	-1.19028	-1.16503	-2.29417	-1.29115	-1.66479	-1.42747	-0.923509	0.0679496	-2.37916	-0.952488				0.781429	-0.210979	-1.12019	-1.97258		-0.82625	1.41278	0.265394	-1.08499	0.457746	0.0951733	1.00254	1.21272	-1.13163		1.99876	0.138925		-0.663792	0.779705	3.71112	4.59464				1.58976		-19.0355
1	4613137	brown	B2	breast	1-1-B-23634	1-1-B-2B	6.03161	4.38635	4.49927	4.66731	4.26388	5.37964			5.29516	4.90079	3.4536	2.50171		3.53824	3.62622	3.57623	5.27756		3.34519	4.16209	3.72423	4.45156	3.82634	2.85258	1.51586	0.863499	10.0909	2.86079	7.4508		13.7651	4.23977	5.5994		3.9144				4.57661
1	4613137	brown	B2	duodenum	1-1-B-23634	1-1-B-2D	0.0247881	-0.0598182	0.372013	0.589052	0.0539167	-0.181535	0.768582	0.703609	-0.686066	0.502823	2.10362	0.937103		1.10927	1.17342	0.624637	-0.893264	-1.68567	0.496712	2.81137	0.924015	0.701373	1.70646	-0.429527	0.0254305	-0.29925	-1.41048	0.559813	0.14842	-0.630401	-0.492033	0.779923	2.32205		-2.12706			0.511941				-2.4089
1	4613137	brown	B2	ileum	1-1-B-23634	1-1-B-2I	0.40526	0.0746709	0.533643	0.0306677	0.133128	0.643485			0.428226	0.695717	0.386721	0.231829	2.7314	0.0569079	-0.0228367	0.018426	0.199482	0.872804	0.0377337	1.0525	-0.171751	0.150281	-0.0366426	0.983886	-0.486169	-0.31491	1.28634	1.20518	-0.0124001	-1.41802		0.146269	0.549113		-0.397471		0.402702	1.83228		-0.799166		-0.874385	-5.3079
1	4613137	brown	B2	liver	1-1-B-23634	1-1-B-2L	2.46995	2.60306	2.51887	3.0627	1.97981	2.40102			2.44293	2.17894	3.87162	2.08421		1.54546	1.64405	0.544545	2.11395		0.530067	1.71758	2.16201	0.518767	2.02093	5.33168	1.06669	0.941178	2.68802	1.96576	0.0285948	2.52541		2.36124	2.82267		9.90368			10.4543
1	4613137	brown	B2	ovary	1-1-B-23634	1-1-B-2O		1.14224			-0.609636		-2.7565		1.83356					8.54955	7.7536	1.90358	3.09355		3.40073	7.65542	10.0325		5.05459		7.96129	6.1128					13.4943		7.21927
1	4614273	brown	B3	breast	1-1-B-23661	1-1-B-3B	3.024	4.17812	0.173259	2.61267	1.94318	2.61843			2.39136	2.91487	4.62048	2.53887		4.99994	5.11549	1.76482	3.11267		2.51897	4.22793	5.29352	1.80056	4.39777	3.70835	3.23811	2.44098	10.031		7.78632		13.2008	3.21653	5.83853
1	4614273	brown	B3	duodenum	1-1-B-23661	1-1-B-3D	-0.37392	0.482677	-2.7736	-1.02328	-1.65851				-1.35034	-0.919241							-0.564094						2.25071									-0.219019
1	4614273	brown	B3	ileum	1-1-B-23661	1-1-B-3I	-2.06233	-1.24621	-2.14421	-0.906293	-2.08789	-1.89604	-0.750237	-0.529992	-2.6978	-0.807553	1.15632	-0.807588		0.653488	0.683188	-1.03773	-2.80643		-0.767719	1.6719	0.440528	-1.56208	0.0984936	0.941801	0.126715	-0.410764	-0.83407	0.643341	-0.220694	-2.40085	1.67928	-0.448475	0.139684						-0.900017	-1.30387		-1.68035
1	4614273	brown	B3	liver	1-1-B-23661	1-1-B-3L	1.34803	2.03229	-1.65468	0.367752	-0.187815	0.10017			0.358465	0.793099				2.62368	2.59326	-2.66995	0.870675		-1.52029	2.06687	2.99354	-1.86272	1.94226	5.9418	0.642029	1.50113			0.651428	1.76871		1.28928	3.38827		8.54937			10.4672
1	4614273	brown	B3	ovary	1-1-B-23661	1-1-B-3O	-1.41883	-0.76632	-1.72519	-0.34668	-1.69217	-0.88227			-1.46164	-0.909793		1.12329		0.983779	0.623927	-1.05393	-1.04111		-0.636941	0.515752	1.27482	-0.699263	0.433763	1.35509	1.0858	1.51136	0.616542		2.47993	0.645023		-0.36778	2.04442		5.33437					3.4124	-17.7398
1	4612997	brown	B2	breast	1-1-B-23666	1-1-B-4B	2.25333	3.56286	-1.2649	1.16282	0.783671	0.212298			1.04201	1.69828				5.15358	5.39541	-0.676455	1.63582		1.39587	4.96703	5.52324	0.957969	4.54237	2.62399	2.56568	1.97413	8.19268		7.26488		12.3641	2.73118	3.99039		5.19746
1	4612997	brown	B2	duodenum	1-1-B-23666	1-1-B-4D	3.0689		2.04041			1.81105			2.15596	2.14854	0.529842	0.31572		-0.167964	-0.0128845	1.23489	1.87621		-0.253113	0.883929	0.370378	1.3855	1.35629	-1.94911	-1.19415	-0.465352	-3.14981		-0.370513	0.98082	0.440306	1.34477	2.27785	0.00424865	-1.39577					-0.732284		-0.879245
1	4612997	brown	B2	ileum	1-1-B-23666	1-1-B-4I	0.93323	0.288088	0.429841	0.32663	0.194089	0.53092			0.555749	0.898507	-0.154998	-0.0774685	1.39437	0.0287975	0.162887	-0.193569	0.454006		-0.305723	0.765298	-0.300552	-0.31226	-0.0467155	0.935156	-0.381584	-0.199295	0.271514	0.422109	0.0682542	-1.14145	-0.335798	0.229277	0.0597733	-0.29466	0.118485		-1.03707		-0.883062	-0.283212		-1.20018	-2.60633
1	4612997	brown	B2	liver	1-1-B-23666	1-1-B-4L	1.13044	1.962	0.559684	2.03726	0.573405	0.253606			0.553447	1.50754		1.75138		2.9273	2.21843	0.844686	0.121609		0.216422	1.24615	2.94526	0.125589	2.88161	5.06706	1.86954	1.08835	2.57285		2.06458	1.32649		2.16896	3.00539		9.79345			10.3402
1	4612997	brown	B2	ovary	1-1-B-23666	1-1-B-4O	6.96531	5.98127	5.10458	5.99331	5.28417	3.77452			5.0022	6.86156	4.63311	2.71507		0.0861487	1.82976	7.28277	4.53995		8.13212	1.66779	1.31399	1.21811	2.56807	3.54296	1.97478	2.96065	6.81978		3.16341	2.97519	9.90615	2.76168	4.11622	7.60121			8.03801			8.00987		7.78619	7.02778
1	4613018	brown	B1	breast	1-1-B-23676	1-1-B-5B	3.34292	4.27583	0.786103	3.39503	1.49803	2.55975			1.77666	3.91784				4.73485		3.00044	2.62704		2.16541	3.51749	5.34602	2.63028	4.04504	5.04612	3.90802	2.84609	11.1789		7.47346		13.1063	3.28377	5.39638
1	4613018	brown	B1	duodenum	1-1-B-23676	1-1-B-5D	3.70719	1.46412	2.79492	1.90395	1.92833	2.91491			2.74513	2.5221	0.484006	0.488469	0.734519	0.287561	0.674669	1.51154	2.32554		0.951263	0.807562	0.165633	1.14034	1.13284	-0.142224	-0.441984	-0.373859	0.85569	-3.04675	0.507678	0.884579		1.21901	2.54424				1.28061	-1.25007	0.537457	0.736564	-24.7382
1	4613018	brown	B1	ileum	1-1-B-23676	1-1-B-5I	0.523897	0.0353643	-0.108987	0.120943	-0.179574	-0.324554			-0.0464813	0.364219	0.532901	-0.77223		0.443886	0.76485	-0.387495	0.142334		-0.346435	0.82711	0.204709	-0.277693	0.0304027	-0.0296565	-0.456991	0.158095	0.533584		-0.0234278	-1.37555	0.864302	-0.0391786	0.913558		0.698416				-0.159978			-0.0507367
1	4613018	brown	B1	liver	1-1-B-23676	1-1-B-5L	3.98183	2.90577	3.17748	3.22362	2.77928	3.02691			3.21013	3.60381	2.88692	1.80896		1.83092	1.89353	1.46457	3.12324		1.52658	2.8565	1.54479	0.57733	1.33234	4.87843	-0.0338621	0.440856	0.716338		1.13946	2.73141	5.03828	2.25952	3.3808		10.9358			11.5887	0.629538
1	4613018	brown	B1	ovary	1-1-B-23676	1-1-B-5O	2.29184	0.507237	1.27784	0.832608	0.84688	1.55157			1.35585	1.29407	0.0620913	-0.275791		0.427789	-0.481454	0.111979	1.12464		0.393013	0.867339	0.0173782	0.857156	0.339049	0.501686	0.204791	0.4423	1.08757	3.20548	2.13173	1.22386	0.508629	0.558182	1.82703	4.63349	-0.629665		1.63073		1.95048	1.34002	-20.0918	-0.766027	-1.3043
1	4614288	brown	B3	breast	1-1-B-23693	1-1-B-6B	4.45431	3.67772	3.37733	3.8183	3.1213	3.55507			3.69751	4.30479	4.15962	2.60148	1.9193	4.13923	4.18831	3.5235	3.67725	4.21465	3.43546	4.00662	3.86037	3.18821	2.98691	3.33924	2.45965	1.33063	9.98748		7.10113	0.148358	13.7575	3.67593	4.89497	3.8356	2.68921					3.73195			2.65578
1	4614288	brown	B3	duodenum	1-1-B-23693	1-1-B-6D	1.57344	0.967656	0.69575	0.847836	0.426529	0.536155			0.700815	1.41745	1.60423	0.454151	1.70188	1.25321	1.10345	0.183967	0.858106		-0.0315731	2.35182	0.927649	-0.0469107	1.10558	0.463304	-0.596975	-0.445845	-0.43061	0.730996	0.136872	0.393156		0.375979	2.47221									-0.990198
1	4614288	brown	B3	ileum	1-1-B-23693	1-1-B-6I	0.728916	-0.192162	-0.0935923	-0.0549098	-0.270114	-0.091604			-0.171567	0.302049	0.32152	-0.669911		0.318619	0.422528	-0.513889	-0.145252		-0.356923	1.42287	-0.206925	-0.800213	-0.15073	-0.15708	-0.992991	-0.558743	-0.402562		-0.307331	-1.69931		-0.183375	0.496462		-2.15599
1	4614288	brown	B3	liver	1-1-B-23693	1-1-B-6L	2.51551	1.62158	1.5126	1.71774	1.38222	1.41919			1.57974	2.14802	2.20223	2.04041		1.93864	1.45424	0.816154	1.32265		0.860382	3.3503	1.58406	0.247106	1.22703	5.12051	-0.424672	0.273946	0.390038		1.00287	2.25829	2.9197	2.20256	2.68054		10.5583			10.6397	0.100009
1	4614288	brown	B3	ovary	1-1-B-23693	1-1-B-6O	-0.668459	-0.715257	-1.87716	-1.00535	-1.34476	-1.53799			-1.62792	-0.446852	-0.341651	-0.144673	2.04004	1.43934	0.11054	-0.878102	-1.17368		-0.677311	1.86002	0.580738	-0.94315	-0.0909697	1.10777	0.333636	0.829912	-0.766448	3.9173	2.24192	0.262415		-0.547689	1.46164	3.14173	6.62908	-19.1917	2.20211		0.901125	0.542282	-21.5313
1	4611412	brown	B2	breast	1-1-B-23699	1-1-B-7B	2.41586	5.16327	-0.61594	3.30541	1.37726	1.60378			0.597007	3.79642	4.68665	3.63238		5.86855	6.29969	2.85637	1.9744		1.97596	4.48398	6.42083	2.56371	4.03692	4.8204	3.50297	3.74601	11.2699		7.71355	2.35964	13.3122	3.84102	6.66564
1	4611412	brown	B2	duodenum	1-1-B-23699	1-1-B-7D	-1.17296	0.594514	-2.22929	-0.588694	-1.36453	-2.42854			-1.75499	-0.115847						-0.956111	-1.14532		-1.24418	1.59536		-0.514874	1.61928		0.293018				1.03562	-0.0988422		0.312222	2.85763
1	4611412	brown	B2	ileum	1-1-B-23699	1-1-B-7I	-0.324424	0.206927	0.0638514	0.40642	-0.149542	-0.889784			-0.176592	0.338194	0.399244	0.0415313		0.469388	0.829105	-0.0334919	-0.359273		-0.299717	-0.0533696	0.337744	-0.186869	0.0868699	-0.182795	-0.391124	0.198918	-0.517373		0.155763	-1.46191		0.0438163	1.0077									-0.290901
1	4611412	brown	B2	liver	1-1-B-23699	1-1-B-7L	0.715704	2.72019	-0.889828	1.31999	0.207059	-0.381831			0.0550887	1.50822	2.66538	1.79575		2.41306	3.0066	-0.17255	0.410933		-0.29695	1.3674	3.04238	-0.00578484	1.59709	5.4044	0.635406	1.40409	-0.158618		1.39734	2.17004	4.53923	2.14213	2.77705		10.3405			11.0883
1	4611412	brown	B2	ovary	1-1-B-23699	1-1-B-7O	-1.44541	0.475675	-2.73856	-0.46393	-1.72319	-2.02147			-2.35248	-0.420921	0.0145001	1.15272		0.414307	0.553826	-0.787798	-1.1708		-2.23478	-1.3667	1.05029	-1.77981	-0.30152	3.38215	0.781914	1.14872	3.90045		1.02493	-0.617378	2.08427	-0.694709	0.299142
1	4611279	brown	B3	breast	1-1-B-23722	1-1-B-8B	5.0059	4.17277	4.00757	4.47311	4.14389	4.17602			4.52067	4.5002	2.44335	2.744	2.23802	4.00712	3.52373	4.17088	4.03317		4.17626	3.37989	3.63719	4.2063	4.0837	3.10546	2.61139	1.51593	10.7344	-0.253812	7.10116	-0.114562	13.3272	4.44372	5.92575	1.0513	4.01982			4.35747	2.69336				-1.10096
1	4611279	brown	B3	duodenum	1-1-B-23722	1-1-B-8D	-3.13955	-0.552398	-4.93761	-2.29662	-3.51801	-3.89475			-3.66033	-1.43556				2.64981		-3.12241	-3.45916		-2.35415	1.75261		-1.75699	2.04404	0.987081	0.659706	1.10094			0.99109			0.148197	1.68804
1	4611279	brown	B3	ileum	1-1-B-23722	1-1-B-8I	0.0780002	-0.352691	0.431686	0.227976	-0.438928	-0.0315638			-0.209073	-0.00172985	-1.22961	-2.05323		0.170511	0.403044	0.270811	-0.702049		0.269959	0.21832	0.137252	0.303053	0.262203	0.146841	-0.414514	-0.219278	-0.991312		0.0936555	-2.16026	0.832523	0.265284	1.2967									-1.28229
1	4611279	brown	B3	liver	1-1-B-23722	1-1-B-8L	2.2928	2.50072	1.46815	2.61686	1.90727	0.881448			2.06816	2.59543				2.41657		0.316894	1.61283		0.877539	2.1865		-0.190437	2.25258	6.13249	0.910606	1.55068			1.46555	2.40332		2.47892	3.16928		9.95641			12.0803
1	4611279	brown	B3	ovary	1-1-B-23722	1-1-B-8O	0.497684	-0.553171	-0.0726268	-0.235746	-0.416539	-0.179225			-0.13787	0.00506587	-1.78354	-3.84325	0.89571	0.152339	-1.17746	0.0856237	-0.284423		0.256064	0.239491	-0.326971	0.2939	0.218713	-0.536893	0.189015	0.348832	-2.44982	0.107614	1.42971	0.977241	0.652658	0.143145	0.0681296	4.72091	4.15717		2.13353	2.44422	1.83551	-1.02718	-19.0018		-5.84616
1	4611283	brown	B3	breast	1-1-B-23731	1-1-B-9B	4.5156	3.97383	3.27402	4.11173	3.95206	3.53764			3.86359	4.25158	3.82403	3.38466		3.84023	3.68356	3.83292	3.69789		4.30001	4.57788	3.62104	3.39658	3.68442	3.28337	1.62417	0.926707	10.0347		6.96713	-0.848335	13.4293	3.86498	4.98631		2.95776
1	4611283	brown	B3	duodenum	1-1-B-23731	1-1-B-9D	0.989381	0.90613	0.558658	0.871911	0.481176	0.531368			0.71862	1.23716	1.55991	1.12502		1.17998	1.34253	0.392129	0.605704		0.578544	2.06947	1.29889	-0.162631	1.49251	-0.10527	-0.265491	-0.0359465	-1.34119		0.485765	0.445809		0.568134	2.38514	-0.109682
1	4611283	brown	B3	ileum	1-1-B-23731	1-1-B-9I	-1.01744	-0.69957	-2.36724	-1.25684	-1.54846	-1.32996			-1.56349	-1.27076	0.183344	-0.294626		-0.0248957	0.236836	-1.61004	-1.08992		-0.989732	-0.0325114	0.00332546	-1.86701	-0.321334	0.626456	-0.4204	-0.54895	1.24316		-0.161012	-2.17651		-0.659073	0.178174		0.149908
1	4611283	brown	B3	liver	1-1-B-23731	1-1-B-9L	2.00283	2.95883	-0.568869	1.03033	0.873825	1.00431			0.785358	1.58562				2.61365	2.82173	-0.914777	1.55786		-0.179983	2.90197	3.35081	-1.21002	1.99543	5.56348	0.354116	1.84819			1.52165	1.76458		1.71137	2.09169		10.0781			11.3388
1	4611283	brown	B3	ovary	1-1-B-23731	1-1-B-9O				1.69064	1.12623												0.845752																		9.34237
1	4613151	white	W	breast	1-1-W-34019	1-1-W-10B	3.94982	3.24753	3.13469	3.77137	3.21742	3.42499	4.30397	4.22853	2.93244	3.88768	4.06211	2.63216		3.78339	3.74361	3.64432	3.14031	3.18248	4.12709	4.32194	3.42701	3.59035	3.76767	3.12193	2.38469	1.23081	10.0371	2.46417	6.27641	-0.604119	13.1453	3.8576	4.8457		5.08497
1	4613151	white	W	duodenum	1-1-W-34019	1-1-W-10D	0.245655	0.117414	0.474779	0.758418	0.00149135	-0.0413207	0.978236	0.765442	-0.250047	0.50148	2.25431	0.156675		1.07733	1.22219	0.940077	-0.642797		0.904387	2.38542	0.925382	0.627834	1.85793	0.415958	0.383515	0.00843086	0.534716		0.30952	0.438459		0.540226	2.45503		1.28884				-0.459048
1	4613151	white	W	ileum	1-1-W-34019	1-1-W-10I	-0.691361	-0.585374	-0.364496	-0.229513	-1.14548	-0.609186	-0.0681078	0.108476	-1.43351	-0.349575	0.893457	-1.15236		0.434919	0.719656	0.21241	-1.29327		0.129397	1.37733	0.273119	-0.0234201	0.30301	0.348836	0.279439	0.185741	0.272954		0.0811986	-0.923024		-0.00518493	0.768698		4.06353
1	4613151	white	W	liver	1-1-W-34019	1-1-W-10L	-1.19955	0.435338	-3.40975	-1.95446	-0.639442	-1.5111	-1.50674	0.0490289	-2.19739	0.00384449			2.01672	2.50962	1.27995	-1.20171	-1.65515		-1.89065	2.82853	3.16821	-1.8402	2.06984	4.92857	1.27604	1.10224	1.70169	2.97721	1.65973	-2.41979	4.35531	-0.139304	-0.201731	3.80334	8.61443			12.5709
1	4613151	white	W	ovary	1-1-W-34019	1-1-W-10O	-0.302854	-1.06358	-1.11886	-0.586209	-1.02672	-0.912272	-0.0494366	-0.0875556	-1.34942	-0.415626					-0.184334	-0.255287	-0.986281		0.143965	1.88315		-0.0913214	0.811866	1.08584	0.872568	0.912758			1.59082	1.0206		-0.0727392	0.954318		1.9923						-18.4701
1	4613212	white	W	breast	1-1-W-33916	1-1-W-1B	2.14583	3.30968	1.90126	3.67537	1.96577	2.42096	3.8649	3.88586	1.74977	3.22497		2.42031	3.93686	4.37542	4.22036	3.35279	1.51693		3.57991	4.66114	4.0026	2.73177	3.68336	3.90964	2.49304	0.854765	9.87266	2.41301	6.68441	-1.50833	12.6875	3.19891	3.76651
1	4613212	white	W	duodenum	1-1-W-33916	1-1-W-1D	3.73096	3.24688	3.13414	2.98393	2.73702	2.68229	3.80928	3.58061	2.43623	3.71114				1.88927	1.28446	1.18604	2.85273		1.48062	2.59543	2.75567	-0.185933	2.82939		2.84194	2.12707			2.36338	-0.286742		1.52099	1.60784		2.76245
1	4613212	white	W	ileum	1-1-W-33916	1-1-W-1I	-0.277278	-0.278233	-0.291094	-0.12165	-0.760335	-0.681497			-0.720816	-0.524967	0.215503	-1.36328	2.58214	0.146533	0.483942	-0.520476	-0.92693		-0.116497	1.11806	0.446452	-0.000405329	0.166179	0.149983	-0.073783	-0.192711	-0.735745		0.315891	-1.00751		-0.383983	0.571719		-1.02245
1	4613212	white	W	liver	1-1-W-33916	1-1-W-1L	3.24642	3.89983	1.47864	2.29147	1.73352	-0.0423359			1.97978	3.12014				3.3455			2.52915			3.00442			2.63228	6.98987								0.821337			10.5633			13.5328
1	4613212	white	W	ovary	1-1-W-33916	1-1-W-1O	-1.17648	-0.782959	-1.34017	-0.354445	-1.06162	-1.29074	-0.324154	0.0341926	-2.17081	-0.777896		-0.73772		0.377217	-0.0730377	-0.380895	-2.14244		-0.0171689	1.20354	0.410106	-0.339872	0.442188	1.31788	1.04594	0.8576	-0.106198	1.95483	1.90837	0.6442	-0.569519	-0.571726	0.64407	3.58077	1.11554		2.36756	2.641	1.08278	0.06729	-18.0514
1	4613142	white	W	breast	1-1-W-33931	1-1-W-2B	4.80467	4.42881	4.6643	4.28838	4.24199	4.81872			4.93835	4.97831	4.3658	2.9829	6.00213	4.44399	3.62161	4.41386	4.65328		4.7713	4.13922	3.73957	4.80007	4.15598	4.0746	2.06968	1.35377	10.1874	4.12753	6.35671	0.644093	12.9996	4.41327	4.37379	2.98002	3.21656			4.72086		3.91245	-20.0147
1	4613142	white	W	duodenum	1-1-W-33931	1-1-W-2D	1.67147	1.29778	1.7986	1.09117	1.11933	1.72513			1.58963	1.83905	1.7778	1.08783		1.25807	1.27837	0.682327	1.57262		0.649085	2.39667	1.39925	1.13902	1.76547	0.050895	0.225175	0.298953	-0.318698	1.97579	1.24402	0.819166		0.700873	2.80072							0.99387
1	4613142	white	W	ileum	1-1-W-33931	1-1-W-2I	0.0614076	-0.209871	0.370089	-0.304874	-0.478897	0.605434			-0.0604167	-0.0338824	-0.461363	-0.816722		0.174331	0.178175	-0.210659	-0.208635	1.33796	-0.274843	0.671833	0.1313	0.547148	0.383766	0.22946	-0.13305	0.109062	0.656531	1.31562	0.59993	-0.944596		0.043032	0.80319				1.88139
1	4613142	white	W	liver	1-1-W-33931	1-1-W-2L	1.41333	2.74091	1.24735	1.49336	1.3221	0.931558			1.3646	1.95605		0.581052		2.44762	1.4601	1.38079	0.991225		2.00371	2.27483	2.51499	1.001	2.23575	5.68098	0.522619	1.13743	0.366274		0.491296	1.073		1.4488	1.97115		10.5303			11.1204
1	4613142	white	W	ovary	1-1-W-33931	1-1-W-2O	0.0958053	-0.379512	-0.634157	-0.580207	-0.126147	-0.689715			-0.382208	-0.55124		-0.047884		0.47826	-0.396875	-0.124022	-0.407567		0.562019	0.344407	0.470093	0.29773	0.446724	0.530405	0.375672	1.0741	-0.815422		2.09982	0.911277		-0.137366	0.623791	5.02291	6.25035						-17.1481
1	4613164	white	W	breast	1-1-W-33944	1-1-W-3B	2.24452	3.77153	-1.1963	1.30286	0.92322	0.633277			1.34935	1.69151	5.54425	4.1673		5.39649	5.55986	-0.305834	2.29763		1.60864	4.31948	6.04047	1.34468	4.66672	3.63253	3.40239	2.41949	9.2207		7.79028	1.68563	13.4801	2.97429	4.72496
1	4613164	white	W	duodenum	1-1-W-33944	1-1-W-3D	-0.633117	0.430935	-3.46373	-1.74568	-2.09527	-1.64691			-2.12322	-1.14591		2.59779		2.40739	2.91456	-3.15739	-0.844474		-2.58542	2.30685	3.11294	-2.15561	1.7553	1.16702	0.919275	1.12089			0.977953	-0.623921		-0.670123	1.56103
1	4613164	white	W	ileum	1-1-W-33944	1-1-W-3I	-1.60848	-0.891895	-4.0238	-2.71071	-3.24362	-2.79398			-3.12771	-2.16662				1.71693			-2.01824			1.22149	2.80489	-2.05113	0.883865		0.901219	1.64368						-1.30291	1.55728
1	4613164	white	W	liver	1-1-W-33944	1-1-W-3L	4.28255	2.99516	3.30493	3.29938	2.8968	3.65523			3.53169	3.64014	2.19456	1.40694	3.61617	0.921852	0.911333	1.46104	3.16892		1.39831	2.26856	1.31204	1.43123	1.76655	4.77746	0.187878	0.277441	2.11797	1.35101	1.10906	2.27355	6.38261	1.844	1.97154	1.75862	11.0958			10.9372
1	4613164	white	W	ovary	1-1-W-33944	1-1-W-3O	-0.797364	-0.73649	-1.12864	-0.432897	-0.940998	-0.994494			-0.881325	-0.855533	-0.757543	-1.33782		0.458796	-0.309794	-0.872086	-1.11626		-0.278627	0.738271	0.426946	-0.342296	0.297445	1.35752	0.902965	1.10233	-2.56657		1.9932	0.982657		-0.532906	0.271404	3.31241	3.64201		2.12293		1.41541		-17.774
1	4613282	white	W	breast	1-1-W-33950	1-1-W-4B	4.61489	3.46963	3.65406	3.81461	3.56505	3.82098			4.31877	4.50815	3.14406	2.34682	3.44589	4.03488	3.35085	3.9768	3.94282		4.16052	4.42214	3.58283	3.8724	3.63527	2.70995	1.86479	0.825294	9.83264	0.749203	6.79153	-0.727581	13.2431	4.1685	4.15422	2.16193	2.32958						-21.0766
1	4613282	white	W	duodenum	1-1-W-33950	1-1-W-4D	3.60916	1.79618	2.79116	2.03687	1.96991	2.32197			2.70413	2.68122	0.431697	-0.72909	1.9852	-0.136921	-0.0411105	1.16739	2.41778		0.411446	0.392451	0.392862	1.36092	1.39673	-1.59343	-0.896688	-0.214269	-2.69476	-1.30675	0.611918	1.48466	-0.265369	1.00796	3.04393		-0.423322			-0.459652				-0.726398	-0.235786
1	4613282	white	W	ileum	1-1-W-33950	1-1-W-4I	-1.56877	-0.291803	-2.37487	-0.957405	-1.81643	-1.53948			-2.09266	-0.749513	1.05902	-1.05809		0.944138	1.03455	-1.43012	-1.51593		-1.17647	0.314015	1.18136	-1.15738	0.0758687	0.25063	0.288013	0.701148	0.559823		0.886333	-1.00834		-0.615472	-0.081832
1	4613282	white	W	liver	1-1-W-33950	1-1-W-4L	1.52169	2.52871	-0.149672	1.46029	1.01581	0.601543			1.23164	1.16508				1.87501	2.50318	-1.25099	1.56988		0.037393	1.47956	2.5905	-0.925601	1.79257	5.85227	0.490086	0.979839			1.16087	1.77989		1.22183	1.49162		10.4345			11.7328
1	4613282	white	W	ovary	1-1-W-33950	1-1-W-4O	0.0481632	-0.0989919	-0.533128	-0.0794115	-0.553825	-0.438812			-0.296791	-0.419225	0.249469	-0.0947258		-0.00631126	-0.2387	-0.865433	-0.218952		-0.217025	-0.0495805	0.28068	-0.11907	0.144033	0.977271	0.945441	1.05754	-0.886853		1.942	1.3162		-0.0834247	0.646751	4.37033	-0.822861		2.10677		1.49526		-18.6485	0.269225
1	4613251	white	W	breast	1-1-W-33971	1-1-W-5B	4.18033	3.87657	2.52531	3.61043	3.0048	3.21511			3.19015	3.63006	3.83873	-0.548458		4.06344	3.97811	3.53371	3.28422		4.0986	3.8992	4.20603	3.116	3.3286	3.4232	1.83773	1.00927	9.98642		6.78566	-0.275736	13.5488	3.56778	5.08621
1	4613251	white	W	duodenum	1-1-W-33971	1-1-W-5D	5.17441	3.43363	3.53494	3.37376	3.23621	3.10478			3.86343	4.30171						1.55014	3.79232		2.61184	2.39476		-0.264858	1.80829		1.83156							1.42372			5.43151
1	4613251	white	W	ileum	1-1-W-33971	1-1-W-5I	-1.24297	-0.288911	-3.66403	-2.31484	-2.55084	-2.80301			-2.54075	-1.99073				1.17914	1.71655	-2.88243	-1.64535		-2.29915	0.979633	1.63599	-1.65896	0.486014	1.19778	0.552927	1.07205			0.510909	-1.44306		-0.581037	1.30627
1	4613251	white	W	liver	1-1-W-33971	1-1-W-5L	2.13606	2.22179	-0.484702	0.889035	0.826586	0.306231			1.22704								1.25218						1.63283									1.26038			9.279
1	4613251	white	W	ovary	1-1-W-33971	1-1-W-5O	-1.00737	-1.02784	-3.84036	-2.91746	-2.99318	-2.73313			-2.57842	-2.29249				1.08759	0.997853	-4.06826	-1.75192		-4.2527	0.79667	1.74718	-1.54986	0.0348568	1.77402	0.835672	1.83693			2.26467	0.325578		-1.19148	0.116501
1	4613189	white	W	breast	1-1-W-33981	1-1-W-6B	2.34151	3.44599	0.458666	2.41985	1.11381	1.64751			1.44017	2.77986	3.91702	1.59299	2.80883	4.44543	4.56755	2.31536	1.4881		2.62657	3.03151	4.62263	2.15729	3.2157	3.84195	2.49699	1.15697	9.70432		6.51126	0.271606	13.0245	2.64651	4.37325		4.31435
1	4613189	white	W	duodenum	1-1-W-33981	1-1-W-6D	-0.102205	0.987536	-1.64424	-0.352743	-0.776761	-1.86422			-0.993621	0.249346				2.02418		-0.966017	-0.479669		-0.776252	1.49088		-0.728189	1.75721	0.54746	0.331372	0.678417			1.08616	0.337164		-0.265947	2.18403
1	4613189	white	W	ileum	1-1-W-33981	1-1-W-6I	-1.03152	0.236278	-2.81965	-0.908381	-2.22943	-1.70565			-2.2474	-0.271212	0.815274	-1.4052		1.73399	1.70663	-0.752053	-1.62619		-0.627061	0.15307	1.69244	-1.33967	-0.0217311	1.68643	0.616409	0.64506	1.18306		0.506293	-1.83157		-0.708067	0.331722
1	4613189	white	W	liver	1-1-W-33981	1-1-W-6L	3.95695	2.92074	3.40135	3.28008	2.93455	2.34176			3.42107	3.75389				2.0296		1.52425	3.20003		2.0727	2.37195		0.42516	1.57606	6.43618	0.295016				0.827454	3.14297		1.92531	3.73909		10.9251			12.8969
1	4613189	white	W	ovary	1-1-W-33981	1-1-W-6O	-0.123903	-0.679766	-1.06832	-0.672677	-0.768398	-2.18412			-0.773858							-0.675582	-0.768651		-0.00207785			-0.235882								1.29725		0.0608696			-2.67735
1	4613247	white	W	breast	1-1-W-33986	1-1-W-7B	3.99769	3.26773	3.38493	3.74648	3.03245	3.63398			3.92926	3.81649	2.88354	0.590432	2.17736	3.7777	3.34416	3.52639	3.3861		3.73396	2.87217	3.34102	3.55332	3.43482	3.37055	2.48104	1.17459	9.90096	1.78139	6.37625	0.233906	13.4047	3.98555	4.34211		6.21711			5.79428
1	4613247	white	W	duodenum	1-1-W-33986	1-1-W-7D	-0.707266	0.379976	-1.31415	-0.123593	-0.859784	-1.51426			-1.04746	0.064379				1.59005	1.92877	-0.600487	-0.637114		-0.253399	0.986609	1.79426	-0.340932	1.34837	1.07708	0.351398	0.408306	-0.0994499		0.508526	-0.505427		0.343926	2.22533
1	4613247	white	W	ileum	1-1-W-33986	1-1-W-7I	-0.242681	-0.304404	-1.72273	-0.903773	-0.898972	-1.81449			-1.04531	-0.575094						-1.89341	-0.611584		-0.747994				0.514112									0.0532729
1	4613247	white	W	liver	1-1-W-33986	1-1-W-7L	2.65439	2.36842	1.55299	2.19438	1.88826	1.27893			2.06944	2.50208						-0.118269	1.99423		0.744842	0.642872		-0.243468	1.64066	5.0652						2.06987		1.38321			10.7333			10.9542
1	4613247	white	W	ovary	1-1-W-33986	1-1-W-7O	0.109493	-0.742593	-0.319921	-0.28684	-0.592916	-0.89737			-0.34529	-0.16241		-1.79671		0.186162	-0.788609	-0.344594	-0.587794		-0.221507	-0.0585772	-0.186114	-0.0095753	0.129189	0.971788	0.266177	0.466421	-0.946719		1.80875	1.13487		-0.0765187	0.755976	4.11853	-1.2852		3.12894		0.801693		-18.4617
1	4613178	white	W	breast	1-1-W-34002	1-1-W-8B	3.83704	4.50427	0.864986	2.99327	1.59953	3.19449			2.52887	3.9128	6.23131	2.74438	2.15712	5.26473	5.07434	2.64991	2.8667		2.59648	4.69574	5.47154	2.47311	3.73224	4.36317	3.02226	2.2279	10.0731	1.8726	7.34805	-0.343953	13.64	3.30967	4.87043
1	4613178	white	W	duodenum	1-1-W-34002	1-1-W-8D	2.64722		1.97769			1.51431			1.87069	1.85779						1.3466	1.58876		1.40014	1.65686		0.808039	1.5883	-0.349388	-1.13109				-0.255554	0.928104		1.04294	2.90189		-2.8656
1	4613178	white	W	ileum	1-1-W-34002	1-1-W-8I						3.43256			3.55649	3.53623						1.82728			1.81659	0.503735		0.891055	1.28744	5.04509	-1.5196	-0.413663	1.11161			2.07274		2.01448	1.67964		11.68			10.7124
1	4613178	white	W	liver	1-1-W-34002	1-1-W-8L						3.74339			4.92439	4.75114						2.96691	4.112		3.42449													3.83219			11.1722
1	4613178	white	W	ovary	1-1-W-34002	1-1-W-8O	-0.862313	-0.753025	-0.945285	-0.298812	-1.04637	-1.1014	-0.163462	-0.124234	-1.85734	-0.250903		-0.756135		0.100884	-0.167259	-0.153601	-1.72185		-0.366027	0.561326	-0.376514	-0.708636	-0.0723696	2.5738	0.319049	-0.265978	2.47175	0.197523	0.421314	-0.481041	0.664089	-0.405674	0.185448	0.169447	1.50363		2.39346	1.8931	0.362016		-24.9017
1	4613221	white	W	breast	1-1-W-34007	1-1-W-9B	3.44767	3.70013	1.49742	2.86623	2.36161	2.92246			2.82817	3.50288	3.87669	3.5024	3.06129	4.74537	4.44629	2.28584	3.14264		3.02424	4.63301	4.6278	2.55762	3.96889	3.22464	2.47688	1.28927	9.64157		6.77816	-0.895095	13.7819	3.4133	4.59406		3.58715
1	4613221	white	W	duodenum	1-1-W-34007	1-1-W-9D	4.42663	3.3398	3.23737	3.03498	2.70206	3.03343			3.44269	3.99938			3.30591	1.70593	1.04072	1.17725	3.69812		1.90653	1.88903	2.21319	0.186378	2.0337	-0.0327341	1.70832	1.13845			1.17827	-1.56449		1.02663	-0.302154		3.89724
1	4613221	white	W	ileum	1-1-W-34007	1-1-W-9I	-0.795067	-0.710306	-3.43242	-2.1298	-2.6419	-1.86446			-2.15512	-1.48165		0.754614		1.63994	1.37365	-2.59531	-1.50737		-1.78262	1.44471	1.52661	-2.08097	0.902411	0.729425	0.746887	0.527596	-0.0225663		0.687471	-2.92357		-1.0883	-0.17434
1	4613221	white	W	liver	1-1-W-34007	1-1-W-9L	2.35767	2.38879	1.28681	2.21079	1.45077	1.99136			1.76033	2.62499	3.20425	2.23426		2.52074	2.25283	0.801232	1.87424		1.09635	3.33451	2.22019	-0.036633	1.5321	6.07765	0.189685	0.499824	1.19419		0.925967	2.71676	5.46651	1.52677	3.56184		10.5372			11.3953
1	4613221	white	W	ovary	1-1-W-34007	1-1-W-9O	-0.228574	-0.511891	-1.73164	-0.650135	-1.11083	-0.868863			-1.02694	-0.799211						-1.49259	-0.700156		-0.668168	1.60768		-1.13415	0.901146	1.21027	0.775985	1.30255			1.91612	1.04381		-0.397826	0.976233		1.86289						-18.4454
2	4612758	brown	B2	breast	1-2-B-23736	1-2-B-10B	3.94029	4.3587	0.691563	2.67583	1.90732	3.27077			2.50454	3.6226	5.50892	3.94256		5.60029	5.23531	2.35605	3.50212		2.41439	4.62647	5.72818	2.81013	4.15307	1.93534	3.08262	2.15228	10.4321	3.93305	7.84623	0.0566747	13.4687	3.56634	5.44587
2	4612758	brown	B2	duodenum	1-2-B-23736	1-2-B-10D	2.96042	3.01533	3.18297	3.2522	3.00096				3.57534								2.94656																		0.0915747
2	4612758	brown	B2	ileum	1-2-B-23736	1-2-B-10I	0.0399661	-0.477334	-1.0564	-0.659175	-0.687929	-0.413207			-0.56412	-0.0366258	0.955738	0.215652		-0.0879613	-0.167195	-1.1556	-0.175862		-0.776134	-0.436118	-0.357593	-1.38806	-0.34337	1.28897	-0.58824	-0.528168	1.50419		-0.341785	-1.53888	-0.107888	-0.181364	0.106845	0.0566662	-0.376606		2.00502		0.443759			-0.83209
2	4612758	brown	B2	liver	1-2-B-23736	1-2-B-10L	2.41539	2.87396	0.427915	1.44479	0.693305	1.29184			1.39415	1.86453				2.6273		-1.49012	1.79054		-0.104593	1.87435		-1.29695	2.46071	5.86162	0.0456888	1.12057				1.44705		1.93829	2.76225		10.4014			11.7828
2	4612758	brown	B2	ovary	1-2-B-23736	1-2-B-10O	-0.318409	-0.647275	-1.75471	-1.22984	-1.18244	-0.999507			-1.00297	-0.567031						-1.70253	-0.779007		-0.491859	0.18102		-1.24058	1.2088	1.17436	0.25788					0.175767		-0.15225			0.147721
2	4612833	brown	B1	breast	1-2-B-23613	1-2-B-1B	2.88943	3.32914	2.4875	3.68563	2.58775	3.14937	4.33009	4.05334	2.26785	3.27526	4.82882	2.99746	2.67678	3.89724	3.92458	3.65414	1.95882		3.96511	4.58952	3.82211	3.38801	4.20169	3.30337	2.50254	1.20731	10.224	1.62735	6.70589	-1.98894	12.7371	4.05027	4.83321
2	4612833	brown	B1	duodenum	1-2-B-23613	1-2-B-1D	0.201581	0.586702	-0.289978	0.504578	0.00918416	-0.368325			0.237776	0.413666	2.03464	0.342965		0.500388	1.12916	-0.34556	0.120119		-0.466193	1.59575	1.00198	-0.113452	1.00705	0.930017	-0.0142096	0.0949976	1.14561	1.2402	0.66386	0.210758		0.287603	1.11294
2	4612833	brown	B1	ileum	1-2-B-23613	1-2-B-1I	-0.331158	0.185539	-0.74145	0.524173	-0.715505	-0.175136	0.173541	0.987173	-1.36339	0.564461		0.812353		0.672671	1.13906	-0.00963779	-0.649132		-0.404512	0.800829	0.86116	-0.944765	0.60392	2.05299	1.01646	0.843705	1.19261		0.428426	-0.583827		0.0901588	1.22768		-0.274629
2	4612833	brown	B1	liver	1-2-B-23613	1-2-B-1L	2.60906	2.44474	2.02562	2.46038	1.93919	1.82148	2.7641	2.85238	2.02711	2.81279	2.85375	2.823		1.62015	1.64615	1.16614	1.90126		1.02648	2.99279	1.37889	0.456736	1.58267	4.52872	0.249957	0.609187	1.38732		0.798621	2.82487	4.82155	2.13062	2.2602		10.7477			10.8004
2	4612833	brown	B1	ovary	1-2-B-23613	1-2-B-1O	-1.14858	-0.839683	-1.96269	-0.826783	-1.23002	-1.42954			-1.19322	-1.47993				0.369479	-0.369146	-1.31902	-1.28905		-0.357337	0.933646	0.478424	-0.123854	0.39851	0.674744	0.948912	1.33631	-2.06102		2.206	1.37604		-0.219232	0.0552483	4.48149	-0.490256				1.55108
2	4613137	brown	B3	breast	1-2-B-23640	1-2-B-2B	4.15031	4.18095	2.13514	3.55677	2.67382	2.87918			3.00858	3.92338				4.42082	4.75724	2.56387	3.85174		2.77844	4.36857	4.88854	3.18385	4.19256	2.57574	2.94035	1.68662	9.97885		7.52483		13.6782	3.54632	4.94452		7.02944
2	4613137	brown	B3	duodenum	1-2-B-23640	1-2-B-2D	-0.143987	1.76408	-0.650652	0.286315	-1.17972	-3.75859			-1.01061	0.559632	5.29276	0.352574		2.51515	4.31205	-2.16565	-0.677044		0.126277	0.556316	2.84408	-1.26189	2.74226	2.11491	1.12669	3.08619	2.47897		0.753077			0.176653	1.69842
2	4613137	brown	B3	ileum	1-2-B-23640	1-2-B-2I	-0.605436	-0.416219	-0.752008	0.113831	-0.398246	-0.818296	0.128391	-0.161848	-1.07968	-0.205429	1.25758	-0.760799		-0.10984	0.0316408	-0.238883	-1.3634		-0.419875	0.944018	-0.467814	-0.367305	0.185109	1.41612	0.228887	0.139721	1.62822	1.55228	0.412012	-0.538742	1.43031	0.200825	0.270808	-1.91896	1.41823		0.711207	2.90376	0.149961	-0.564986		-2.05317	-4.21572
2	4613137	brown	B3	liver	1-2-B-23640	1-2-B-2L	2.26158	3.52354	0.145355	1.52011	-0.221656	-1.46965			0.945601	1.74484	6.57316	4.28737		2.3261	5.56625	-4.25769	0.953181		-0.657228	2.77103	5.17268	-0.108269	2.59652	5.49909	1.12656	2.85365			1.69655			0.408307	1.63886		9.50503			11.9439
2	4613137	brown	B3	ovary	1-2-B-23640	1-2-B-2O	-0.266201	-0.414716	-1.27796	-0.910072	-1.04802	-0.574669			-0.729213	-0.131752		0.728497		1.04493	-0.0971868	-1.22341	-0.448812		-0.176695	1.16186	0.513426	-0.688425	0.317403	1.45333	0.311581	1.0143	-0.316838	3.06782	1.63568	-0.0234186		-0.0998935	0.34512	3.52	4.4167		2.31191		2.4747	1.0048	-19.719
2	4614273	brown	B3	breast	1-2-B-23657	1-2-B-3B	2.98811	3.77984	-0.85354	1.5872	0.85011	1.50496			1.34655	1.44368	5.11697	6.56427		5.10568	6.45367	-0.917973	2.31248		-0.702061	3.45956	6.74192	1.67535	4.37947	3.40349	2.84631	2.98364	9.55022		7.25155	1.77777	13.341	2.85808	4.36332							7.70002
2	4614273	brown	B3	ileum	1-2-B-23657	1-2-B-3I	-0.71181	-0.331768	-1.13331	-0.39259	-0.658231	-0.630545			-0.66369	-0.293642	0.56122	-0.66539		-0.728981	-0.330554	-1.22712	-0.462849		-0.961669	-1.28477	-0.78947	-1.4456	-0.808371	0.645506	-0.646697	-0.83647	1.43642		-0.185604	-1.80722		-0.202732	0.668957	-1.13932	-0.721796		1.1875	1.51647
2	4614273	brown	B3	liver	1-2-B-23657	1-2-B-3L	1.62126	2.61475	-1.17255	1.02285	0.290124	0.0136267			0.848123	0.911978				2.86536			1.41317					-0.971808	2.49988	5.29268		1.94148						1.13878			11.2285			12.111
2	4614273	brown	B3	ovary	1-2-B-23657	1-2-B-3O	-1.39739	0.221685	-2.86637	-0.8771	-1.47076	-1.6659			-1.75208	-1.25313	1.86259	1.93847		1.07777	0.811134	-2.02578	-1.08029		-1.44424	0.734992	1.52291	-1.40256	0.623056	1.62102	1.12759	1.18244	-0.999519		2.13511	0.369681		-0.406828	1.47966	3.62328	10.4241	-17.016
2	4612997	brown	B1	breast	1-2-B-23664	1-2-B-4B	5.30166	4.32928	4.21506	4.42934	3.96531	4.8432			4.78812	4.45299	3.36536	3.39889	3.69877	2.92562	3.28356	3.40991	4.81935		3.25993	2.4195	3.17666	4.17389	3.84052	2.37067	2.48328	1.49572	10.3185	0.630022	6.77692	0.0548824	13.1713	4.14647	5.19802	3.34654	8.68623					2.66129	-19.9293
2	4612997	brown	B1	duodenum	1-2-B-23664	1-2-B-4D	-0.442208	0.265053	-3.67401	-1.99323	-2.49503	-2.17857			-1.98146	-1.54456		2.60371		1.86007	3.09878	-4.45121	-0.768306		-3.82894	0.946343	2.97607	-2.38209	1.54724	1.66087	1.33706	1.81007			0.43259	-0.294047		-1.04805	1.71297
2	4612997	brown	B1	ileum	1-2-B-23664	1-2-B-4I	-2.03034	-0.804376	-6.38295	-4.53721	-5.46062	-5.58768			-4.14995	-3.06057		3.81553		1.6161	3.40892		-3.07865			-0.365168	3.55995	-3.08224	0.821144	3.222	1.69918	2.43929	1.95872		0.992895			-1.03649	0.672255
2	4612997	brown	B1	liver	1-2-B-23664	1-2-B-4L	1.67957	3.00671	0.869938	2.23575	1.32455	1.33373			1.48718	2.12434	3.85946	2.95168		2.22275	2.5857	-0.0562094	1.71903		0.522384	3.22497	2.5551	-0.253481	2.07332	4.95029	0.628692	1.31023	1.05514		1.20244	3.13589	5.13927	2.09267	2.38119		11.4399			11.0618
2	4612997	brown	B1	ovary	1-2-B-23664	1-2-B-4O	-2.08124	-1.16698	-2.57595	-1.1645	-1.86062	-2.34828			-2.0166	-1.22822	-0.521276	-0.169562		0.975473	0.00941604	-1.30032	-1.81154		-1.08235	0.705147	0.635656	-0.652199	0.153249	1.41403	1.14359	1.13039	0.508208		2.22197	0.569105	1.09291	-0.448703	1.05091	3.25549	0.081293		0.95288		1.2187		-21.9092
2	4613018	brown	B2	breast	1-2-B-23679	1-2-B-5B	5.06022	4.07927	3.92565	4.0426	3.81233	4.31395			4.39097	4.68112	4.2871	2.80082	4.92085	4.14995	3.9358	3.58912	4.3235		3.57719	4.24547	3.75449	4.03699	3.60742	2.99569	2.31657	1.35244	10.6231	3.56884	6.90779	0.511628	13.928	4.14101	5.12596	2.40361	1.68106					2.67102
2	4613018	brown	B2	duodenum	1-2-B-23679	1-2-B-5D	0.102004	0.886786	-1.44858	0.0568722	-0.681176	-0.574336			-0.704675	0.423545	1.10681	0.380632		1.29711	1.71916	-0.622311	0.194404		-1.39798	1.0365	1.55803	-0.56705	0.736016	1.76981	0.638922	0.670677	2.03734		0.625851	-0.424174	1.35988	-0.0394737	1.69349		1.90373
2	4613018	brown	B2	ileum	1-2-B-23679	1-2-B-5I	-1.35203	-0.527748	-2.79734	-1.25989	-1.96006	-1.67398			-2.11269	-0.924642	0.358574	-0.0159382		-0.0678108	0.491872	-1.65447	-1.27296		-1.86032	0.038483	0.201141	-2.10937	-1.16851	1.74406	-0.229888	-0.273997	1.31259		0.121161	-1.83606	2.48277	-0.781458	-0.0666544				0.366377						0.50615
2	4613018	brown	B2	liver	1-2-B-23679	1-2-B-5L	4.97773	3.40741	3.60267	3.84322	3.58081	3.23158			4.01059	4.00146				2.12033		2.30942	3.67832		2.70806	2.15118		0.722717	1.98393	4.79616	-0.413076	0.755437	2.1789		0.958766	2.95098		2.797	2.83181		12.6725			12.477
2	4613018	brown	B2	ovary	1-2-B-23679	1-2-B-5O	1.87919	-0.251318	0.200156	0.169318	0.216848	0.678311			0.42908	0.269074	-2.66593	-1.59114	0.217253	0.14832	-0.671542	0.748613	0.287643		0.958803	0.185176	-0.405887	0.188022	0.529409	0.0769955	-0.029553	0.429061	-1.23973	0.528215	1.53013	0.303498	0.230607	0.756166	-0.345796	6.07125	2.09598		0.969227	1.59306	2.89761		-17.2081		0.0665526
2	4614288	brown	B2	breast	1-2-B-23691	1-2-B-6B	2.46467	2.72322	1.08876	2.49916	1.56694	1.38792			1.74942	2.91182	2.87329	1.54025	1.842	4.19358	3.72128	2.54738	1.96844		2.4255	3.63335	3.74538	2.27452	2.82672	3.78488	2.01545	0.905156	9.45593	1.59775	6.4183	-0.752193	12.4915	2.98468	4.0343	2.99073	3.56286			4.83062		3.31128
2	4614288	brown	B2	duodenum	1-2-B-23691	1-2-B-6D	1.16467	0.358444	0.274607	0.425555	0.435622	-0.124982			0.659818	1.07459	1.79119	0.9145		1.35585	1.45487	-0.10597	0.600779		-0.00529368	1.78071	0.9	-0.163145	1.51455	-0.0980525	-0.0424772	0.175183	-0.576867		0.50561	0.0853052		0.523198	1.90531		-0.27948							-0.941913
2	4614288	brown	B2	ileum	1-2-B-23691	1-2-B-6I	1.1745	1.16496	-0.369551	0.951326	0.213595	0.289191	0.412866	2.38444	-0.848121	1.08893		-0.446008		0.138661	1.32273	1.0312	0.240054		1.52335	1.74814	0.456254	-1.75436	0.477286	0.881801	0.241185	0.419955	0.761217		-0.0179817	-1.49767	2.40569	0.191067	0.867043
2	4614288	brown	B2	liver	1-2-B-23691	1-2-B-6L			3.45074			3.06242			4.06025							2.19018	3.5884																		12.2616
2	4614288	brown	B2	ovary	1-2-B-23691	1-2-B-6O	0.341009	-0.862263	-1.65336	-1.34172	-1.5453	-1.24927			-1.3281	-0.228215	-0.661637	-1.52279		1.52507	0.341969	-1.80023	-0.739994		-0.86123	1.78113	0.500547	-1.38865	0.254923	0.0882192	-0.476213	0.836015	-3.54539	3.84959	1.67069	0.288989	-1.43649	-0.596683	0.125372	3.86589			0.301334		1.53804	0.860868	-19.7721	-2.22632	-1.11792
2	4611412	brown	B3	breast	1-2-B-23697	1-2-B-7B	2.03562	4.10236	-0.863253	2.71264	0.194958	1.18021			0.390649	3.21205	4.09562	4.02508		4.75017	5.12307	1.90913	1.01351		1.33632	2.14226	5.28232	1.59954	3.00337	2.09389	3.12777	3.27686	9.90103		6.47669	0.50431	12.3319	2.19606	5.07195		6.16091				5.46847		-18.1136
2	4611412	brown	B3	duodenum	1-2-B-23697	1-2-B-7D	-0.140323	0.408172	0.504071	1.05891	0.0517105	-0.0385944	0.877478	0.870569	-0.713764	0.529327	2.46585	0.526789	0.0862151	0.550688	1.16942	0.594131	-0.843957	0.551917	0.331951	1.60856	0.817081	0.122609	1.37753	0.248864	0.390077	0.109266	0.180871	-0.940359	0.535192	0.414532	1.68961	0.589461	1.27957		-0.64909					-1.53358
2	4611412	brown	B3	ileum	1-2-B-23697	1-2-B-7I	-1.70524	0.233408	-5.1401	-3.03253	-4.22077	-3.78781			-3.71411	-1.42416		2.60315		2.0065	2.96241	-3.74427	-2.09796		-2.81687	0.0767664	2.99048	-1.86219	0.452593	1.89374	1.42099	2.2244	1.21454		1.18547	-1.51469		-1.00828	0.711826
2	4611412	brown	B3	liver	1-2-B-23697	1-2-B-7L	1.72749	2.99946	-0.352665	1.59048	0.488564	0.188453			0.812649	2.34086	3.5344	3.58359		2.91164	3.07955	-0.514691	1.26273		-0.180303	2.16537	3.31348	-0.597475	1.87452	4.77704	0.521815	1.71289	0.882998		1.33465	2.55926		2.104	3.10819		11.0317			11.2242
2	4611412	brown	B3	ovary	1-2-B-23697	1-2-B-7O	-0.512264	-0.45443	-1.31106	-0.368926	-1.21503	-0.979499			-1.03782	0.0777636	-0.343365	-0.759342		1.03077	0.0655877	-0.58033	-1.21351		-0.347758	-0.19236	0.574909	-0.602103	-0.31279	1.95792	0.683985	0.886064	-0.579509		1.50204	1.07779	1.53894	-0.328565	0.678003	2.97818	4.87276	-17.9077	1.41298		1.64059	0.449179	-20.9807
2	4611279	brown	B1	breast	1-2-B-23721	1-2-B-8B	2.4491	3.62458	1.12252	3.12737	1.45328	2.31568			1.93704	3.62946	3.92453	1.58996		4.8144	4.56301	2.81402	1.43716		2.96783	4.20893	4.65552	2.67615	3.55187	2.68581	2.58275	1.09256	9.71504	0.70217	6.60004	-0.152436	12.9548	3.37204	4.54779		4.90999			6.64577	3.43518
2	4611279	brown	B1	duodenum	1-2-B-23721	1-2-B-8D	-1.33069	-0.686362	-3.65377	-2.28122	-2.4046	-3.06216			-2.32865	-1.11185				1.61877		-3.61575	-1.53553		-2.90058	1.06936		-2.47078	1.08762	1.4944	0.294023	0.778968			0.64938	-1.17789		-0.53381	1.04395
2	4611279	brown	B1	ileum	1-2-B-23721	1-2-B-8I	-2.64759	-1.02623	-5.85645	-2.98769	-4.06167	-3.42564			-4.44702	-1.93989	1.50007	-0.462939		1.10326	1.54345	-3.28597	-3.16762		-3.03412	-0.478703	1.49875	-3.28766	-0.553562	2.44397	0.530784	0.1589	0.704874		0.609083	-3.03343	3.02587	-0.988435	0.240148					3.92172
2	4611279	brown	B1	liver	1-2-B-23721	1-2-B-8L	2.01874	2.14908	1.60855	2.34519	1.43533	1.63467			2.05717	2.78821	2.03213	1.69276	0.412348	2.23869	1.9613	0.723914	1.37136	3.15465	0.783239	2.06755	2.03042	0.0270632	1.757	5.61647	0.407784	0.836697	0.769788		1.54295	2.20386	5.50609	2.3568	2.48048	0.617733	10.9744			11.5692	0.47959
2	4611279	brown	B1	ovary	1-2-B-23721	1-2-B-8O	0.757411	-0.962314	-0.143296	-0.545218	-0.493635	-0.064452			-0.0483806	0.0558525	-2.38437	-3.11796		0.125477	-1.06172	0.0950729	-0.167076		0.0462438	-0.656653	-0.186264	0.939564	0.385193	-0.190199	0.412565	0.67636	-2.15221	-1.44033	1.45113	1.53718	-2.44433	0.211932	-0.0127877	6.05591	-0.724055		0.909062		2.18071	-1.55893	-18.6229	-3.75307	-2.60936
2	4611283	brown	B3	breast	1-2-B-23732	1-2-B-9B	1.8513	2.59515	-2.56612	-0.188539	-0.833669	-0.338555			-0.0392007	0.739723				4.54259	4.94424	-2.54891	0.855531		-0.277067	3.7195	5.15551	0.408509	3.54782	3.16262	2.30109	2.14037	8.34079		7.22807	0.505945	12.5558	2.29163	3.65534
2	4611283	brown	B3	duodenum	1-2-B-23732	1-2-B-9D	-0.443847	-0.418563	-4.15346	-2.78363	-3.09424	-2.61363			-2.45066	-1.64726				1.987		-5.09166	-1.36703			1.72035		-2.24858	1.14246	1.87316	0.638278	1.01536			0.874514	-0.723349		-0.471381	0.11579
2	4611283	brown	B3	ileum	1-2-B-23732	1-2-B-9I	0.110196	-0.182259	-0.0906715	-0.299966	-0.553006	-0.0807809			-0.223832	0.277609	0.611707	-0.795551	2.87335	0.186265	0.0874296	-0.290691	-0.307533		-0.423119	0.992893	-0.24694	-0.352611	-0.120097	0.732035	-0.319435	-0.339346	0.259194		0.403869	-1.19412	0.661517	-0.0774469	-0.252791	-0.813841	-1.32755				-0.652939			0.337404
2	4611283	brown	B3	liver	1-2-B-23732	1-2-B-9L	3.23485	2.42301	2.41559	2.43309	1.86885	2.52348			2.68625	3.01275	2.74741	2.03526		1.55798	1.41772	1.15411	2.32785		1.13011	2.35251	1.34326	0.419922	1.19144	4.08028	-0.421005	0.105138	1.46163		1.06035	2.74722	4.01628	1.78498	2.23362	0.349904	11.4227			9.79059
2	4611283	brown	B3	ovary	1-2-B-23732	1-2-B-9O	0.610705	-0.0637955	-0.205144	0.0957512	-0.205521	0.377668			-0.0539379	-0.0950312	0.364499	-0.0738234		0.164857	-0.583889	-0.41652	-0.0528707		-0.10595	0.794201	-0.0191764	-0.237696	0.228523	0.84822	-0.0274796	-0.0886172	0.0644986	1.08218	1.58077	0.728753	-0.185665	0.110027	1.36468	4.01161	5.87625		0.518139	1.96744	1.31406	0.102414	-19.7402	-0.560839	-2.3511
2	4613151	white	W	breast	1-2-W-34021	1-2-W-10B	4.71883	4.31126	3.27176	4.35519	3.42094	3.79127	4.24418	4.75016	3.55822	5.17665		2.12103	4.48452	4.32822	4.65372	3.61215	4.21949		3.30535	4.33294	4.3708	3.35605	3.44678	3.26476	3.03046	2.1729	10.5776	3.30134	6.55988	0.313042	12.9342	3.92628	4.85381	3.75549	3.46061			5.90491
2	4613151	white	W	duodenum	1-2-W-34021	1-2-W-10D	-0.392747	-0.177812	-0.508032	0.0362665	-0.508661	-0.586221	-0.136004	0.026918	-1.00342	0.274334	0.912515	-0.651976		0.246189	0.37808	-0.17109	-1.28405		-0.325232	1.21255	-0.103242	-0.70947	0.0377951	1.37554	-0.0439056	-0.685205	3.64101	1.05623	0.172782	-0.901328	0.771148	0.0929138	0.997895	-1.70458	-2.12073		1.51616		-0.703498	-0.0434474			-1.70657
2	4613151	white	W	ileum	1-2-W-34021	1-2-W-10I	-1.1803	-0.888688	-1.14292	-0.335976	-1.19789	-1.3122	-0.411704	-0.447631	-1.7433	-0.263112	0.0554292	-1.19135		0.104268	0.0310536	-0.225103	-1.83849		-0.408587	1.02387	-0.443622	-0.749862	-0.266134	1.32867	0.149997	-0.519552	1.86623	0.708422	-0.102511	-1.39851	0.194307	-0.066224	0.134385	-1.44641	-2.50288		1.21678	0.411656					-2.5512
2	4613151	white	W	liver	1-2-W-34021	1-2-W-10L	3.13923	2.78825	1.87123	2.48177	1.98872	2.12972	2.99197	2.79189	1.58555	3.1763	3.44592	0.743587		2.08809	1.90162	0.676942	1.48967		1.07075	2.99558	1.89197	-0.273431	1.95921	4.55661	0.884805	0.74112	1.62509		0.648165	1.90479	6.31719	1.22465	1.49014		11.09			12.0664
2	4613151	white	W	ovary	1-2-W-34021	1-2-W-10O	0.737539	0.319599	0.0856802	0.721264	0.237255	0.364311	0.66513	1.34204	-0.302938	0.738968				0.835617	0.803797	0.138806	-0.0153398		0.661388	2.14352		0.308371	1.11805	1.03941	1.01392	0.978706			1.74567	1.15219		0.527649	2.07185		12.6022						-17.6202
2	4613212	white	W	breast	1-2-W-33924	1-2-W-1B	3.10468	3.64849	0.155662	1.56615	0.914716	1.28683			1.89619	2.04594	5.78563	3.34443		5.12256	5.84254	-1.36989	2.66647		0.571155	4.59675	5.85861	1.59743	4.50097	2.65689	2.64901	2.47742	8.6908		7.4964		12.9048	3.03442	4.25315
2	4613212	white	W	duodenum	1-2-W-33924	1-2-W-1D	0.296442	0.634713	-0.269844	0.162467	0.0558214	-0.261948			0.383297	0.547366				0.677761	1.10563	-1.12911	0.464296		-0.24509	-0.407586	0.757384	-1.31235	0.675062	1.41914	0.106344	0.467702	2.7826		0.0945952	-0.597309		0.325571	1.81289
2	4613212	white	W	ileum	1-2-W-33924	1-2-W-1I	-1.32265	0.329371	-4.22139	-1.75027	-2.66989	-2.15821			-2.63203	-2.07993				0.996893	2.00133		-1.66553			0.344224		-2.28224	0.527865	1.71812	0.795229	1.28728						-1.21719
2	4613212	white	W	liver	1-2-W-33924	1-2-W-1L		2.56772	-1.20209	-0.43965	-0.868536				-0.867926	-0.273329					4.80193		0.302105						1.86737	5.72533								0.43926			9.63648
2	4613212	white	W	ovary	1-2-W-33924	1-2-W-1O	1.3779	1.49151	0.827968	1.92921	0.898993	1.43508	1.8492	2.55968	0.428316	1.72948	3.81192	2.7649		2.15474	2.12537	1.04308	0.636381		1.33899	3.14839	2.35494	1.08498	2.17376	-2.57996	0.982035	0.220408	-0.347975		0.94514	-0.188348		1.91516	3.17501		13.9691	-14.1333	4.21581	4.12755
2	4613142	white	W	breast	1-2-W-33930	1-2-W-2B	4.01075	4.31215	3.93135	4.60259	3.60462	3.24073			3.77756	3.71174	5.33908	2.05428		4.10784	3.72201	3.74072	2.67984		4.15733	2.833	3.91192	4.57854	4.22665	3.58223	2.11677	1.53189	10.2543		5.46135	-0.378484	12.1511	3.46682	4.71085	3.59506	10.0207			7.16704	3.59351		-17.6105
2	4613142	white	W	duodenum	1-2-W-33930	1-2-W-2D	1.16778	1.10276	1.48013	1.0288	0.808646	1.57859			1.37809	1.28877	1.92755	-0.0298755		0.623455	0.826449	0.633272	1.21822		0.744859	0.952641	0.70757	1.17228	1.40111	0.801093	-0.171522	0.0879667	2.64779	-0.0675801	0.745983	0.697934		0.435262	2.02777	0.721225	6.58264		1.1387	1.96943	0.421605	-1.00453	-23.5096
2	4613142	white	W	ileum	1-2-W-33930	1-2-W-2I	0.771349	0.110955	0.56709	0.567754	0.0162165	0.503661			0.482583	0.222855	1.2391	-0.685211	1.44629	-0.535151	-0.0792237	-0.00595975	0.0641602		-0.13801	0.499342	-0.279973	0.466151	-0.0076656	0.347293	-0.278594	-0.0763871	1.52049	1.49891	0.260028	-0.857599		0.0463859	0.109267	0.842546	2.73611		0.759013	0.689083	0.132083	-0.479563		-1.46356
2	4613142	white	W	liver	1-2-W-33930	1-2-W-2L		6.45312		4.49692						6.4193													6.38156	7.77274
2	4613142	white	W	ovary	1-2-W-33930	1-2-W-2O	1.50892	-0.0241894	0.709689			0.223135			1.41748	1.10621		-0.686559			0.458324	0.783039	0.783889		1.07659	1.3735		1.35761	1.37421	0.849987	0.88375	2.13398			1.32165	2.57968		0.760729	1.28329	6.39481	5.15697					0.700334	-15.0496
2	4613164	white	W	breast	1-2-W-33936	1-2-W-3B	1.84594	2.67181	0.395943	2.36187	0.836371	1.66354	2.49839	3.60757	0.658634	2.7759	3.97984	2.48024	3.10394	4.07407	3.85452	2.30063	0.982062		2.60236	4.3118	3.87535	1.82672	3.13284	3.04981	2.02897	0.985819	8.80926	2.36585	5.75832	-0.756815	12.0459	2.53737	3.8431		8.02843			5.32185			-20.298
2	4613164	white	W	duodenum	1-2-W-33936	1-2-W-3D	1.46285	1.42193	1.05736	1.47369	0.449607	1.21949			1.01546	1.59778	1.76034	-0.215015		0.776457	1.19351	0.195265	1.31511	3.63109	-0.18649	0.651592	1.05935	0.241048	0.919914	0.295381	0.318697	0.149571	2.82039	-1.78106	0.789161	0.797372		0.28383	2.23899
2	4613164	white	W	ileum	1-2-W-33936	1-2-W-3I	-0.387081	-0.0952429	-0.797312	-0.0962542	-0.795923	-0.375986			-0.604295	-0.43095	0.275588	-1.10978	0.661646	-0.639125	-0.107847	-1.12679	-0.36031		-0.887599	-0.487515	-0.421701	-0.96043	-0.830616	1.02501	-0.0996507	-0.727558	2.65529	-0.274935	0.199416	-1.46033		-0.213526	0.683976		1.95323		0.372071	1.17174			-23.142
2	4613164	white	W	liver	1-2-W-33936	1-2-W-3L	2.13666	2.9742	-0.738926	1.14929	0.208826	0.0362584			0.804379	1.33466				3.15773			1.5936			2.45715			2.5735	6.92182		2.25637						0.917708			10.4497			12.7758
2	4613164	white	W	ovary	1-2-W-33936	1-2-W-3O	-2.26215	-1.61489	-5.07782	-3.44649	-3.8287				-3.65939	-2.70509							-2.76956			1.94858			0.954486		1.55797
2	4613282	white	W	breast	1-2-W-33952	1-2-W-4B	2.54251	3.39371	1.69307	2.90091	2.3262	2.18322			2.67008	2.6042	3.47026	1.81346		3.43075	3.53909	1.94307	3.01187		2.5949	3.00118	3.96492	2.51631	3.5339	2.87514	1.89425	1.29478	9.51699		6.5988	-0.554696	12.4378	3.22739	4.3401		5.72289
2	4613282	white	W	duodenum	1-2-W-33952	1-2-W-4D	0.368962	0.339041	-0.161909	0.431932	0.207444	0.212748			0.260331	0.431607	0.895265	-0.438674		-0.314397	0.124379	-0.678033	0.429516		-0.522436	0.0206613	-0.383215	-0.791809	0.0728871	0.824589	-0.511605	-0.650283	3.05911		-0.063546	-0.432414		0.17876	1.34463		0.500299		1.55526
2	4613282	white	W	ileum	1-2-W-33952	1-2-W-4I	-0.33025	-0.249538	-0.310122	0.0578739	-0.0913851	-0.458799			-0.20531	-0.400724	0.181446	-1.36006		-0.963413	-0.626255	-0.733754	-0.0878631		-0.388131	-0.402848	-0.882762	-0.529809	-0.725503	0.748036	-0.591255	-0.848458	2.65991		-0.258008	-1.68436	0.355751	0.0611904	0.155946	0.554782	-1.41281		0.148929	1.72843	0.0663863	0.272367			-1.38542
2	4613282	white	W	liver	1-2-W-33952	1-2-W-4L			2.45551							4.04943				1.47475		1.59762			1.49226	0.291562	0.58237	0.492014	1.62317	4.74816	-1.86085	-0.120517	0.847551		-0.64393	2.46458		2.33098	2.23186		11.5327			11.9861
2	4613282	white	W	ovary	1-2-W-33952	1-2-W-4O	-1.51947	-0.729317	-2.65347	-1.16347	-1.34919	-2.43233			-1.53699	-1.18543							-0.911682			0.657423			0.452044									-0.485124			7.38517
2	4613251	white	W	breast	1-2-W-33972	1-2-W-5B	3.94151	5.41599	-0.71897	2.01458	0.310401	1.74087			1.28712	2.91555				4.98188			3.06319				7.20534	4.00373	4.80203		4.29217		11.5802		7.6133		13.9227	4.15142			7.32498
2	4613251	white	W	duodenum	1-2-W-33972	1-2-W-5D	-0.62044	0.27235	-3.80976	-1.73699	-2.37472	-1.99255			-2.2854	-1.48646		2.02566		1.61045	2.36804	-2.29523	-0.787131		-3.88874	0.658775	2.43097	-0.963082	1.51122	2.0941	1.20117	0.821229	2.90281		1.52833			-0.413527	0.464174		3.76187
2	4613251	white	W	ileum	1-2-W-33972	1-2-W-5I	-0.367704	-0.271872	-3.46615	-2.44528	-2.72242	-1.96628			-2.04982	-1.71367	2.36822	1.39999		0.900131	2.29239	-3.95092	-1.00287		-4.48464	-0.771128	2.35662	-1.08043	0.258625	1.66694	0.735005	1.58765	1.0016		0.597494	-1.94841		-0.631294	0.97369
2	4613251	white	W	liver	1-2-W-33972	1-2-W-5L	3.60737	3.739	1.8687	2.83489	2.40178	2.63192			2.7524	3.15136	4.35154	3.89253		2.48608	2.71191	-0.132148	3.26164		0.530693	2.16973	2.93089	-0.510428	2.03145	6.50758	0.614222	1.32558	2.0196		1.29311	2.69192		1.54363	4.36666		10.676			12.0062
2	4613251	white	W	ovary	1-2-W-33972	1-2-W-5O	1.06491	-0.746315	-0.464067	-0.301157	0.020752	-0.342478			-0.187268	-0.336037						0.410566	-0.289026		1.03411	1.51883		0.242238	0.987018							0.975875		0.48808			8.75167						-16.5286
2	4613189	white	W	breast	1-2-W-33976	1-2-W-6B	1.24333	2.78117	-1.37238	1.18968	-0.373007	-0.0448427			-0.192231	1.97957	2.90525	1.8922		3.50456	3.48819	0.991174	0.754288		0.669913	2.15038	3.75237	0.899284	1.69757	0.990215	1.83014	1.88311	8.80571		5.74083	0.540587	11.2714	1.30093	3.21186	4.07015	6.44087			5.04337
2	4613189	white	W	duodenum	1-2-W-33976	1-2-W-6D	0.0221048	0.880487	-0.695041	0.389391	-0.587867	-0.737574			-0.696002	0.681718	0.462225	0.764744		0.715707	1.30191	-0.209824	-0.21687		-0.831233	0.153736	1.09434	-0.634718	0.229455	0.948525	-0.0233941	0.0426721	2.90842		0.521272	-0.0326186		-0.159391	1.64056		2.10334			2.76977				1.19175
2	4613189	white	W	ileum	1-2-W-33976	1-2-W-6I	-1.92242	0.145409	-5.07944	-2.44598	-3.72861	-3.57571			-3.48759	-1.43662		0.981454		1.40789	2.12783	-2.62557	-2.34817		-3.29524	-0.608415	2.01733	-1.48739	-0.135619	2.08151	1.06826	1.22105	1.46585		1.04542	-1.15424		-1.22161	0.61476		0.957512
2	4613189	white	W	liver	1-2-W-33976	1-2-W-6L	1.25908	3.04614	-0.92244	1.67675	-0.2664	0.381198			-0.140391	1.92022	3.53303	3.32653		2.67619	2.97732	0.0033418	0.497177		-0.479443	0.777873	3.01871	-0.459336	1.25959	5.94383	0.779459	1.12279	1.91793		1.4236	1.83252	4.17038	0.774198	0.716388		10.8117			11.3438
2	4613189	white	W	ovary	1-2-W-33976	1-2-W-6O	-1.98893	-0.534943	-4.5078	-2.07506	-3.15736	-4.07681			-3.53332	-1.41453						-2.19961	-2.38375		-1.89598	0.221466		-1.56061	0.0628547	1.39072	1.34791	2.01358			2.48342	0.463091		-1.31814	0.673094		1.05075
2	4613247	white	W	breast	1-2-W-33993	1-2-W-7B	2.57348	4.48533	-0.0335654	3.2446	0.869559	1.95091			1.02859	3.93021	4.65035	2.77279		5.33414	5.18705	2.84506	2.16455		2.22936	3.42767	5.56947	2.04659	3.32579	4.18525	3.36497	1.62937	10.5896		7.19339	0.0402175	13.0901	3.09896	5.41395
2	4613247	white	W	duodenum	1-2-W-33993	1-2-W-7D	0.122916	-0.00407102	0.0507544	0.261036	0.0394032	-0.808033			0.328269	0.622853		-0.83099		0.981456		-0.0939344	0.145571		-0.183314	1.33193	0.50491	-0.167408	0.982679	0.869994	-0.134919	-0.156108	0.748093		0.157798	0.132415		0.413103	0.958494		-0.127526
2	4613247	white	W	ileum	1-2-W-33993	1-2-W-7I	-1.8197	-1.21142	-2.29168	-1.32046	-1.78878	-2.41464			-1.64572	-1.14029				0.318041		-1.46698	-1.72825		-1.49967	0.0880017		-1.69335	-0.223367	-0.41731	0.181133	-0.298247	-0.859433		0.210226	-0.323003		-0.535747	-0.557709		0.525914
2	4613247	white	W	liver	1-2-W-33993	1-2-W-7L	1.35744	3.48147	-0.921929	2.42103	-0.0483613	1.13015			-0.341246	2.94788	3.71599	3.63808		3.76253	3.69993	0.566738	0.173435		-0.0281032	2.38644	4.08171	-0.64649	2.13622	7.01994	1.52356	1.94153	1.10494		1.81987	2.09932	5.79685	1.29306	2.04983		10.2354			11.7429
2	4613247	white	W	ovary	1-2-W-33993	1-2-W-7O	-2.66603	-1.20867	-4.21545	-2.24789	-3.033	-3.92394			-3.31681	-1.84991				1.50146		-2.3585	-2.57078		-1.82561	0.541991		-2.14624	0.445826	0.838008	1.30349	1.80116			2.46304	0.544844		-0.773525	-0.0736753		3.4094
2	4613178	white	W	breast	1-2-W-34001	1-2-W-8B	2.67464	3.62786	-1.81661	0.564264	0.282215	1.10492			1.05713	1.88923	4.97163	3.25129		5.42181	5.48407	-0.338721	1.86854		0.263979	4.58372	5.9944	0.800856	4.17275	3.16033	3.11603	1.85098	9.12266		7.40223	0.884956	13.1862	2.97605	3.88501
2	4613178	white	W	duodenum	1-2-W-34001	1-2-W-8D	-1.05153	-0.0715463	-5.85362	-3.36151	-4.07781	-2.78617			-3.41715	-2.01317		2.50236		1.72122	2.5046	-3.85695	-2.34339		-3.43484	1.25041	2.61682	-3.01539	0.977259	1.94409	0.678529	1.00852	2.58029		0.882579	-0.905834		-0.902797	1.22615
2	4613178	white	W	ileum	1-2-W-34001	1-2-W-8I	-1.58958	-1.19931	-3.09494	-2.00006	-2.33046	-1.71701			-2.35083	-1.27735	0.288877	-0.701826		0.133652	-0.0312233	-2.05841	-1.89948		-1.28098	0.218494	0.068633	-2.58291	-0.838184	1.70518	-0.350906	-0.652909	1.54007		0.0345431	-1.86776	0.771221	-0.601199	-0.312641		0.277102		0.927049
2	4613178	white	W	liver	1-2-W-34001	1-2-W-8L	1.96406	2.23949	-0.161999	0.995297	0.588355	1.58261			1.13957	1.97272	2.38336	2.7831		2.7468	2.32032	-0.143183	1.75631		0.578173	2.44697	2.52646	-0.395247	1.39388	5.29245	0.353261	0.837511	0.909303	1.06875	1.14501	2.33275	4.98935	1.18664	1.94581		10.3038			10.6768
2	4613178	white	W	ovary	1-2-W-34001	1-2-W-8O	-1.26676	-1.31581	-3.16267	-2.06694	-2.1407	-1.94296			-2.25769	-1.35953	-0.783834	0.284759		1.10986	0.175478	-1.77289	-1.70025		-0.767754	1.36478	1.07115	-1.44433	0.378772	1.15529	0.928721	1.2011			2.1297	0.497467		-0.552292	0.0820613	3.61591	2.63917				1.73754		-19.1874
2	4613221	white	W	breast	1-2-W-34014	1-2-W-9B	3.55714	2.63368	2.26116	2.70904	2.14513	2.87537			3.00906	3.4608	2.59473	2.15558		3.2485	2.78962	2.53578	2.85057		2.86351	3.71161	2.91362	2.5128	2.99903	2.35972	1.51785	1.02723	9.0528	3.73384	5.71682	0.0255948	12.5113	3.00121	3.51548	4.62609	4.51167					1.457	-18.9574
2	4613221	white	W	duodenum	1-2-W-34014	1-2-W-9D		0.467563	-3.07291	-2.47195	-2.62482				-2.0994								-1.58449						2.26641
2	4613221	white	W	ileum	1-2-W-34014	1-2-W-9I		2.64396	-2.3659	-1.31287	-1.1517	-1.93984			-1.66256	-0.33961				3.18559			-0.294336			3.09599		-1.39456	2.30506	5.54521	1.45715	2.45754				2.66618		0.633197			9.5573			11.7211
2	4613221	white	W	liver	1-2-W-34014	1-2-W-9L	-1.74944	-0.723352	-4.18321	-2.03979	-3.11494	-1.88205			-3.06364	-1.50794	1.43386	0.459042	0.69354	1.15031	1.08393	-1.56505	-2.38003		-1.92986	-0.308416	1.38216	-1.95487	-0.125113	2.05166	0.411501	0.234545	0.758707		-0.0507581	-1.63069	1.38361	-1.18968	-0.720025
2	4613221	white	W	ovary	1-2-W-34014	1-2-W-9O	-1.07167	-1.22512	-3.19143	-2.21656	-2.50568	-2.22782			-2.36948	-1.58518							-1.65526		-1.46203	0.908167		-2.04866	1.08286									-1.07903			0.911069
3	4612758	brown	B3	breast	1-3-B-23738	1-3-B-10B	3.71566	3.98412	2.96043	4.29399	3.11606	3.74476	4.21781	4.7678	2.21993	4.34675		3.14518		4.87313	4.65099	3.83232	2.93447		3.88673	4.62225	4.55045	3.16145	4.04894	2.58775	3.30193	2.00947	10.5465	1.66025	7.05932	-1.19147	13.5218	4.26968	5.81895		4.43632
3	4612758	brown	B3	duodenum	1-3-B-23738	1-3-B-10D	-0.694468	2.3115	-0.720075	0.844452	-2.36865	0.971767	1.73579		-2.3492	1.90927		1.97711	3.63053	1.7541	5.28004	-1.68784	-1.89113		0.309585	-0.0969808	2.74495		2.53943	1.99797	0.115286	1.07981			0.553886		5.80531	0.805062	2.66055
3	4612758	brown	B3	ileum	1-3-B-23738	1-3-B-10I		7.63893	4.24681	2.70725	4.74889	11.8031	4.9464																								18.1641
3	4612758	brown	B3	liver	1-3-B-23738	1-3-B-10L	2.94191	2.29668	2.19774	2.32482	1.91316	2.09251	2.68899	2.50234	1.97081	3.10556	2.59519	1.69642		1.63533	1.41859	1.41669	2.05847		0.977039	2.80301	1.4362	0.229005	2.02774	3.41262	0.0462925	0.612563	1.11738		1.2842	2.29518	4.1497	2.42608	2.29514		11.1479			11.5875
3	4612758	brown	B3	ovary	1-3-B-23738	1-3-B-10O	0.0266398	0.487194	-0.256585	0.750254	-0.124716	0.433427	0.242662	1.1977	-0.734348	1.05257		1.11334		0.998706	1.13044	-0.158553	-0.52017		-0.70699	0.509604	0.867751	-1.08607	0.531896	0.413703	1.33897	1.07374	-0.319853	-0.774245	0.960029	1.45967		0.183043	1.33828		2.78096
3	4612833	brown	B3	breast	1-3-B-23611	1-3-B-1B	3.8665	3.99504	3.01389	3.99547	3.18571	3.74166			3.30808	3.65861	4.25732	1.33032		4.32667	4.09309	3.41896	3.28918	5.0988	3.99159	4.67065	4.31013	3.84193	3.94633	3.41562	2.90183	1.7351	10.1668	4.80117	7.45885	-0.385361	13.4264	4.0138	5.08684	3.91674	3.03688					2.40933
3	4612833	brown	B3	duodenum	1-3-B-23611	1-3-B-1D	-1.28146	1.24768	-4.67561	-1.17433	-2.92911	-1.60604			-2.38619	-0.596867	3.24641	1.99928		2.31755	3.52312	-2.44187	-1.65477		-2.5908	1.79208	3.49323	-0.768804	1.75605	2.53169	1.21882	1.83222	1.3812		0.966043			0.0230298	2.74236
3	4612833	brown	B3	ileum	1-3-B-23611	1-3-B-1I	-0.590528	-0.309566	-0.534597	0.0782555	-0.439017	-0.984455	0.16087	0.346208	-1.27641	0.285869	0.915283	-0.0768545		0.769444	0.800726	0.293434	-1.59352		0.00982699	1.88566	0.338285	-0.508033	0.633556	1.07342	0.388017	0.431589	0.977856		0.60487	-1.42815	0.969963	0.00753636	0.424006	0.286446	-0.355593			2.64777				-0.575718
3	4612833	brown	B3	liver	1-3-B-23611	1-3-B-1L	4.79699	2.77729	3.36625		2.81144	3.48423			3.69128	3.56392	2.17756	-0.496461	4.36753	0.995912	1.28004	1.5247	3.39241		1.51207	1.71938	0.948828	0.347353	1.45518	3.68302	-0.398259	0.0305291	0.504937	1.5686	0.56542	1.95778		2.07214	0.796106	1.68421	12.5961			11.9602				-0.0395519	0.955777
3	4612833	brown	B3	ovary	1-3-B-23611	1-3-B-1O	-0.000460416	0.0448751	-0.361533	-0.357319	-0.403108	0.178436			-0.0986199	-0.107055		-0.798836		0.418423	0.537788	0.649301	0.273089		0.683574	0.312269	1.04386	0.197617	0.531303	2.52272	0.849341	0.454258	1.54949	2.51391	0.760223	-0.783626		0.964352	4.07149		7.70166	-16.6954	6.24398	2.9889	2.63163	2.31042	-21.5028
3	4613137	brown	B3	breast	1-3-B-23636	1-3-B-2B	3.3809	4.06651	-0.0778653	1.70619	1.26301	2.45175			1.69708	2.06522	6.17533	4.39665		5.18581	5.88084	-1.35156	2.9657		0.412467	4.39578	6.26593	1.55235	4.05549	1.73493	3.17493	2.9742	9.57818		8.0764		12.988	2.52058	4.39332		7.50425
3	4613137	brown	B3	duodenum	1-3-B-23636	1-3-B-2D	-0.483293	-0.0121431	-0.631904	0.158491	-0.481851	-0.57434	0.247901	0.397992	-0.828173	0.587864	2.19852	0.477031	2.56744	1.25786	1.39901	-0.0259135	-0.927777		-0.173131	2.75488	0.983385	-0.581978	1.37057	0.0578468	0.0660189	-0.0301748	0.6888		0.248647	-1.40309	0.31467	0.488895	1.66934		-0.341569				-0.818972	-1.39771		-1.61693
3	4613137	brown	B3	ileum	1-3-B-23636	1-3-B-2I	0.672741	0.508584	1.1538	0.442489	0.5574	0.622172			0.884686	0.908165	0.566602	0.0259228		0.994042	0.645393	0.870512	0.256351		0.904693	0.807674	0.485849	1.09411	1.05123	0.738717	0.0373181	1.24689	0.874106		0.758095	-0.29773		0.653793	1.59467		-0.50745				-0.289086			0.397551
3	4613137	brown	B3	liver	1-3-B-23636	1-3-B-2L	3.03477	2.8879	0.818727	1.80679	1.34107	1.93231			1.92123	2.40949	2.8721	1.25296		1.91878	2.11629	-0.800879	2.28004		-0.419841	1.6254	2.22838	-0.577409	1.52951	4.46125	0.381041	0.943569	1.0408		1.544	1.98384		1.53662	1.41325	3.04855	11.7987			12.0065
3	4613137	brown	B3	ovary	1-3-B-23636	1-3-B-2O	0.655789	0.266201	-0.282818	0.210163	0.157613	0.0455145	-0.170238	1.05925	-0.921858	0.685973		0.522654	-0.0191728	0.164976	0.0316841	0.222777	0.0098232	0.808859	0.101929	0.945628	-0.210617	-1.0859	-0.240264	-0.161874	0.00222007	0.0988546	-2.92702	0.60522	0.417964	2.25172		0.060745	-1.09908	3.1419	5.04459		2.72033		0.45883	2.63898			-0.815009
3	4614273	brown	B3	breast	1-3-B-23656	1-3-B-3B	3.03765	3.60208	2.19839	3.40726	2.73429	3.01196			2.6288	3.40882	4.09619	1.9807	3.0572	3.98059	3.50585	2.99942	2.92476		3.68675	3.94098	3.9202	2.57829	3.56249	1.56637	1.73692	1.60468	9.44183	2.45953	6.83876	-1.1102	12.6158	3.2895	3.91092					3.68571
3	4614273	brown	B3	duodenum	1-3-B-23656	1-3-B-3D	-0.674718	-0.029779	-4.11017	-1.98551	-2.62111	-1.57156			-2.17371	-1.50382	1.81606	2.92127		1.57664	2.45215	-4.36076	-1.02027		-4.06381	1.06348	2.60479	-2.27784	1.03364	2.03709	1.21016	1.28974	1.47635		0.733693	-0.838484		-1.00084	1.12133
3	4614273	brown	B3	ileum	1-3-B-23656	1-3-B-3I	-0.237715	0.538669	-0.806148	0.294021	-0.354286	-0.262475			-0.361202	0.191707	1.69372	1.28035		0.215052	0.639895	-0.889889	-0.0521549		-0.814503	0.315481	0.470366	-1.04353	-0.0215094	1.48506	0.232397	0.558493	1.22016	0.819982	0.742298	-0.881982		-0.217347	0.658321	1.18222						0.329933
3	4614273	brown	B3	liver	1-3-B-23656	1-3-B-3L	1.65588	2.18881	1.15847	2.15717	1.28656	1.57696			1.68052	1.99548	3.2063	1.80422	2.06874	1.28505	1.40361	0.314256	1.53737		0.37267	1.69056	1.75633	-0.484656	1.67132	3.48131	0.201269	0.571777	1.86368		1.43262	0.643761	4.96925	1.6707	1.16401		11.2375			11.5562	1.98487				1.44262
3	4614273	brown	B3	ovary	1-3-B-23656	1-3-B-3O	-1.51291	0.106965	-2.8438	-0.723061	-2.06998	-1.30094			-2.15338	-0.680988	1.42876	1.01707	0.844225	0.24002	0.666449	-0.610729	-1.16976	1.79265	-2.24489	-0.931122	0.89006	-2.30905	-0.733846	2.87668	-0.1033	0.0897201		-1.01907	-0.593222	0.0716785	2.01632	-1.05755	-0.600326
3	4612997	brown	B1	breast	1-3-B-23667	1-3-B-4B	4.26366	5.0109	3.37067	4.75717	4.05527	4.0443			4.27546	4.37478	5.71092	2.8463		4.71185	4.68731	3.66327	4.5469		4.23845	4.13035	4.64749	3.74066	4.59896	2.81214	3.41963	2.53266	11.1961	2.85319	7.98886		14.0339	4.47929	6.13992	5.17412	6.15026					5.38619
3	4612997	brown	B1	duodenum	1-3-B-23667	1-3-B-4D	0.166828	0.776752	0.488839	1.28881	0.213512	0.747364			0.677211	0.486204	0.559468	-0.749107	0.278021	0.498146	0.871229	-0.0465964	0.233184		-0.23794	0.0906255	0.85984	-0.0293145	0.902109	1.05317	0.776183	0.456099	3.54617	-0.518494	0.85933	-0.475464		0.696134	2.14792		2.18772							2.30928
3	4612997	brown	B1	ileum	1-3-B-23667	1-3-B-4I	-2.07375	-0.0729385	-5.30871	-2.72046	-3.88318	-3.77204			-3.68855	-1.32693	1.71963	2.06636		1.82992	2.41276	-2.63712	-2.57559		-3.69424	0.226827	2.58063	-2.00844	0.150598	1.93086	0.765563	1.8383	-1.27986		1.30808	-2.84304		-0.79365	0.33366
3	4612997	brown	B1	liver	1-3-B-23667	1-3-B-4L	2.33722	2.56703	0.0319899	1.50137	1.13526	0.712874			1.33467	1.91881							1.8289						2.47089	4.08214								1.74279			11.7334			12.9507
3	4612997	brown	B1	ovary	1-3-B-23667	1-3-B-4O	0.935475	0.695139	0.592162	0.726857	0.629485	0.489236			0.736188	0.422329	0.225346	-0.326266		-0.804407	-0.517945	-0.186215	0.670014		-0.280268	-0.492265	-0.628956	-0.33793	-0.198442	-2.70986	0.0115627	0.108353	-2.19365	0.657917	0.486381	3.12181	0.987469	0.0694461	1.00485	0.829764	1.58647		3.63157	1.90674
3	4613018	brown	B2	breast	1-3-B-23682	1-3-B-5B	5.76622	4.48602	4.13944	4.39566	4.10017	4.72188			4.5872	4.94586	4.01916	3.03659	4.71706	4.88978	4.3259	4.06357	4.704	4.34104	4.44022	4.75232	4.14164	3.90333	4.01356	2.83674	2.20332	1.60925	10.4158	3.07296	7.79583	-0.436787	13.8179	4.46364	5.36223	3.21945	6.58744			4.47448		3.50235
3	4613018	brown	B2	duodenum	1-3-B-23682	1-3-B-5D	2.60059	1.60871	2.12276	1.76981	1.47598	1.73967			2.04641	2.40378	2.1113	0.930422		1.1816	1.6532	0.979109	2.08038		0.845854	2.27567	0.970275	0.555452	1.42855	-0.941033	-0.329098	0.234565	0.400237		0.527756	-0.101208		0.891515	2.1594		0.185272				-0.668678				-1.40279
3	4613018	brown	B2	ileum	1-3-B-23682	1-3-B-5I	2.28772	1.40986	1.0145	1.08622	0.958004	0.830874			1.01306	1.71673	1.55575	0.159666		0.718107	1.06916	-0.0865685	1.40003		0.284482	0.607374	0.412513	-1.27282	0.173081	0.471402	-0.245168	0.207091	0.0347408		0.171172	-0.354131	2.77515	0.469788	0.169148		1.70856			4.32709	1.44235		-21.6188
3	4613018	brown	B2	liver	1-3-B-23682	1-3-B-5L	3.6171	2.50492	1.95767	2.05941	1.98783	2.32507			2.48186	3.16454	2.36177	1.17977		1.96305	2.16709	0.117719	2.56753		0.558435	2.47614	1.9736	-0.274476	1.58951	3.51059	-0.593677	0.617025	0.0319234		1.44258	2.35427		1.7665	1.97088		11.5506			12.2551
3	4613018	brown	B2	ovary	1-3-B-23682	1-3-B-5O	0.150561	-0.823356	-1.31467	-1.03322	-0.825868	-1.41285			-1.01112	-0.436316		-0.377599		0.215322	-0.22411	-1.31974	-0.441058		-1.16305	0.711707	-0.0648835	-1.02515	-0.289199	1.90973	-0.181378	0.383423	0.895466		0.855974	0.394596		-0.37022	0.00764802	2.66908	4.30907		1.75373
3	4614288	brown	B1	breast	1-3-B-23687	1-3-B-6B	5.39745	4.57782	3.7091	4.20099	3.80868	4.42312			4.2286	4.8505	3.99899	3.69968	4.99991	4.98433	4.49299	4.00422	4.55249		3.91989	5.12132	4.49419	3.8157	4.12411	2.30042	2.79628	1.73802	10.7058	4.51234	7.92495	-1.01091	14.3843	4.44234	5.45634		4.66362			6.17464
3	4614288	brown	B1	duodenum	1-3-B-23687	1-3-B-6D	1.18863	1.15913	-0.971909	-0.119741	-0.427625	-0.213085			-0.150682	0.840294	2.95399	0.972688		1.82167	2.37171	-1.49871	0.434418		-1.9598	2.52924	1.95799	-0.692686	1.52015	0.564252	0.045195	0.83414	-0.346679		1.39778	-0.136714	1.99576	0.236676	1.93918
3	4614288	brown	B1	ileum	1-3-B-23687	1-3-B-6I	1.22792	-0.0711238	-0.129077	0.042942	0.017775	0.115427			0.126749	0.730918	-1.23312	-1.43201	1.40303	0.181861	-0.11288	-0.153803	0.43525		-0.499396	1.00133	-0.437355	-1.05244	-0.296939	-0.985898	-0.695041	-0.341711	-0.580427	1.84969	-0.0119017	0.638685	1.34301	0.370569	-1.47582	2.09691	1.35726		4.11885	1.55549	0.22627	1.00379	-23.5205
3	4614288	brown	B1	liver	1-3-B-23687	1-3-B-6L	2.50108	2.43005	1.71218	2.60183	1.4091	2.57994			2.01347	3.17185	3.39112	2.88424		2.47594	2.33463	0.932261	1.77535		0.37385	2.18808	2.66165	0.399111	2.09587	4.38996	1.24021	1.36705	1.82139		1.96095	1.58389	5.2889	2.31996	1.41318		11.6917			12.4264
3	4614288	brown	B1	ovary	1-3-B-23687	1-3-B-6O	-0.28376	0.485303	-1.22238	-0.0014553	0.142608	-0.362277	-0.565718	1.41509	-1.74728	0.119941		1.92063		0.711737	0.90249	0.955941	-0.667061		0.568243	2.0818	1.374	-0.627698	0.979249	-1.39274	1.50446	1.81684	0.0309819	0.655875	1.21878	0.859348	4.18462	0.205896	2.1769		3.59691		4.48806	6.35507		3.21768
3	4611412	brown	B2	breast	1-3-B-23696	1-3-B-7B	2.67934	5.26306	-0.529256	2.18543	0.635825	1.05237			0.551564	3.00952	5.98286	4.88161	7.94266	6.51729	6.64266	2.32071	1.95391		2.23331	2.74035	6.95539	3.30522	4.97179	3.28712	4.23667	3.91744	10.8501		8.60758	1.55739	14.1288	3.86308	5.66057		8.19248			10.9492
3	4611412	brown	B2	duodenum	1-3-B-23696	1-3-B-7D	-0.869219	0.496037	-2.79686	-1.19655	-1.5228	-2.41748			-1.54326	-0.506283				1.65382		-2.27547	-0.77927		-1.59531	0.340078	2.21447	-1.44524	1.3619	1.028	0.209303	0.888556			0.597057			0.0210384	1.82376
3	4611412	brown	B2	ileum	1-3-B-23696	1-3-B-7I	-1.07921	-0.0582828	-3.55898	-1.7487	-2.27381	-3.14782			-2.34752	-1.04001		1.61862		1.47545	1.75781	-2.66226	-1.5851		-2.59717	-0.184925	1.72143	-1.3471	0.739812	1.42742	0.819006	1.70432			1.41238	-0.862386		-0.612264	1.06108
3	4611412	brown	B2	liver	1-3-B-23696	1-3-B-7L	0.959773	1.76502	0.300136	1.35411	0.314094	0.356792			0.891724	1.54551	2.06767	1.38905		1.7721	1.69409	-0.145764	0.323346		0.0390552	0.709753	1.95839	-0.275685	1.63628	4.06631	0.63529	0.926753	-0.0440544		1.49479	1.46464		1.5822	1.68129		11.5491			12.487
3	4611412	brown	B2	ovary	1-3-B-23696	1-3-B-7O	-1.94254	-0.450614	-2.8777	-1.31999	-2.0998	-2.67222			-2.51244	-1.19236	-0.254993	-0.259087		0.343332	0.43853	-1.29765	-1.82911		-1.95387	-0.829943	0.55035	-1.84073	-0.565059	2.06241	0.0793693	0.702957	1.18829		0.348117	0.825638	2.20528	-0.434384	0.128615	0.845475	0.749732		3.57568		1.71436	2.30595
3	4611279	brown	B2	breast	1-3-B-23715	1-3-B-8B	3.38538	4.53234	1.52949	3.53812	2.76597	2.9324			2.34483	3.65675	5.90302	3.18338	3.68972	5.8161	5.5859	3.12148	2.93016		4.07204	3.52753	5.823	3.44182	5.10844	2.72082	3.97885	2.89724	11.1138		8.01793	-0.58947	14.1579	4.21096	5.81611
3	4611279	brown	B2	duodenum	1-3-B-23715	1-3-B-8D	-0.399549	0.397538	-1.44642	-0.241939	-0.810717	-1.51729			-0.797724	0.359278	2.11706	1.42759		1.96298	1.95004	-0.695314	-0.544176		-0.805208	1.36005	2.02809	-0.50593	1.84708	0.0114349	0.283174	0.769505			1.09659	-0.638991		0.186529	2.20739
3	4611279	brown	B2	ileum	1-3-B-23715	1-3-B-8I	2.13809	0.683283	1.90906	1.02412	0.982422	1.60781			1.37442	1.60394	-0.961987	-1.69194	-0.839583	-0.124741	-0.142526	0.861983	1.34254		0.193056	-0.165836	-0.0998558	1.05849	0.402719	-0.961353	-0.043042	0.200478	0.553334	-1.07973	1.2287	-0.380202	1.22057	0.664019	0.556553	3.68521	5.0341			3.13382	0.00903424	-0.564498	-21.6983
3	4611279	brown	B2	liver	1-3-B-23715	1-3-B-8L	1.30135	1.90681	0.597822	1.53126	0.706539	0.730841			0.980757	2.07827	2.21394	1.05755		1.91255	1.72221	0.060327	1.01719		-0.0791087	1.5707	1.94044	-0.705914	1.6641	3.67386	0.305076	0.66498	0.507684		1.02985	1.75233		1.44697	1.35301		11.5492			11.8604
3	4611279	brown	B2	ovary	1-3-B-23715	1-3-B-8O	-2.26488	-0.736469	-4.91762	-2.49093	-3.49391	-3.26072			-3.75588	-1.1959	0.528918	1.6664	0.395635	1.02729	1.03213	-1.6281	-2.62238		-2.38445	0.0940931	1.28675	-2.95861	-0.570534	3.31548	0.455849	0.990404	-0.43752		0.753118	0.0828431		-1.63226	-1.28889	2.70945			2.79853		1.46014			0.530862
3	4611283	brown	B3	breast	1-3-B-23724	1-3-B-9B	3.54923	3.75187	1.60718	2.80694	2.39186	3.53995			2.94094	3.5331	2.49201	3.59004		5.1722	4.18253	2.69747	3.35215		3.58038	4.0973	4.6255	2.68757	4.30172	3.1562	2.86227	2.10358	9.90107	1.67822	7.59054	1.43347	12.5528	3.85321	5.28627		4.40857			6.6048
3	4611283	brown	B3	duodenum	1-3-B-23724	1-3-B-9D	1.5072	0.467464	0.988527	0.649774	0.500306	1.42586			1.30331	0.984929	0.821596	-0.0549622		-0.29636	0.0931238	0.572397	0.942841		0.311388	0.784647	-0.524365	-0.0843291	0.313473	0.40245	-0.90332	-0.971805	2.15358		-0.0170097	-1.13264	-0.757944	0.620689	1.44483	-2.77678	0.696171			0.358052	-0.837095	0.106221		-1.59235
3	4611283	brown	B3	ileum	1-3-B-23724	1-3-B-9I	1.1773	0.246602	0.536844	0.281585	0.204409	0.435135			0.534966	0.708749						0.247457	0.44347		0.203815	1.43147		0.239842	0.46972							-0.672001		0.406951			0.325235
3	4611283	brown	B3	liver	1-3-B-23724	1-3-B-9L						2.85198										1.83238			1.61551	2.17702		0.68203	1.74707							1.65091		2.49859			11.7179
3	4611283	brown	B3	ovary	1-3-B-23724	1-3-B-9O	0.968002	-0.134052	0.510846	0.195541	-0.120374	0.486252			0.0901478	0.611131	-0.349459	-0.111469	1.56202	-0.0418948	-0.470987	0.239657	0.0855601	1.09139	0.242318	1.08251	-0.703274	-0.21072	-0.239651	-0.162734	0.0627617	-0.16743	-2.08909	2.16963	1.10713	2.784	1.31158	0.142314	-0.30017	3.17167	3.76295		2.13648	3.26871	0.214249	-0.163647	-22.9675
3	4613151	white	W	breast	1-3-W-34020	1-3-W-10B	5.51396	4.55869	4.32793	4.89383	4.38372	4.65376	5.18834	5.3536	4.33604	5.31141	5.07101	3.54406	5.24992	4.37529	4.24899	4.50968	4.78574		4.8241	5.08033	3.81759	4.18638	4.26588	2.21781	2.696	1.84033	10.1585	3.03894	6.92888	0.895211	13.3815	4.63978	4.77547		8.43961			8.52972			-21.0387
3	4613151	white	W	duodenum	1-3-W-34020	1-3-W-10D	0.411925	-0.0611267	0.237271	0.461245	0.196681	0.0277494	0.720339	0.577636	-0.290807	0.75668	1.13127	0.32694		0.845184	0.902833	0.515938	-0.283966		0.400306	2.33578	0.481267	0.127106	1.28086	0.261261	0.00121407	-0.419613	1.26767	0.942402	0.318486	-0.641045		0.198635	1.24634	-0.287738	0.521639		0.952178	3.20762	-0.528186			-0.727746
3	4613151	white	W	ileum	1-3-W-34020	1-3-W-10I	1.41373	0.546966	1.21156	0.951301	0.569151	0.496772	1.0269	1.09467	0.37493	1.45466	1.10218	0.226743		0.396693	0.700082	0.861518	0.830044		0.606088	1.57233	0.0468339	0.568298	0.574187	0.80163	0.075037	0.555907	0.715019		0.792368	-0.588452		0.591547	0.921184	1.1516	0.204027				-0.0693622		-21.793
3	4613151	white	W	liver	1-3-W-34020	1-3-W-10L	2.34163	1.33637	1.61031	1.78998	1.68388	1.86352	2.29045	2.20684	1.5177	2.51782					1.61703	0.843727	1.62522		1.30628	3.12714		0.092351	1.87305	0.276593	0.665109	0.786988			0.724361	2.01989		1.52921	0.371741		11.3537			12.227
3	4613151	white	W	ovary	1-3-W-34020	1-3-W-10O	0.485788	-0.073188	-0.520498	0.0212872	-0.171624	-0.323858	0.239174	0.72897	-0.735667	0.502941		-0.0300847		0.252517	0.0755791	0.214841	-0.276185		0.228551	1.28371	-0.245335	-0.641939	-0.0274455	1.59747	0.209261	0.593283	0.405909	3.15318	1.17205	1.08697	0.797398	0.0670828	-0.941101	3.67157	0.602197		2.95096	2.88306	0.49854		-18.9335
3	4613212	white	W	breast	1-3-W-33922	1-3-W-1B	0.949672	4.30248	-1.29938	0.455853	-1.35203		0.604419	4.85467	-1.34134	1.85073		5.52958		7.16492	7.604	0.340249	0.710684		-0.0783619	5.46236	8.09574	2.23804	6.27584	3.91819	5.06821	4.63464	9.62194		8.51487	1.34103	14.3798	4.29117	5.5331
3	4613212	white	W	duodenum	1-3-W-33922	1-3-W-1D	0.27866	0.142347	-0.457197	-0.12398	-0.116699	0.438292			0.0715338	0.285138	0.741015	-0.0680613		0.206696	0.618067	-0.620665	0.509008	2.76188	-0.307743	0.482287	0.47669	-0.499034	-0.271358	1.32232	-0.316911	-0.549084	3.08818	0.724034	0.370555	-0.883766		0.396667	1.04494				1.20624		0.89491	1.51985
3	4613212	white	W	ileum	1-3-W-33922	1-3-W-1I	0.130507	0.226971	-1.02018	-0.683876	-0.619934	-0.150204			-0.505867	-0.407823	1.46761	0.551379		1.0225	1.1553	-1.03535	0.0465363		-0.72971	1.01756	1.28853	-0.781152	0.543982	1.7294	0.290659	1.083	0.589374	2.5619	1.39003	-0.896223		-0.551355	0.661752
3	4613212	white	W	liver	1-3-W-33922	1-3-W-1L	3.43987	2.77279	1.57446	2.4825	1.96995	2.05761			2.50153	2.44986				1.95138		-0.114058	2.69981		0.895872	1.97322		-0.466151	2.00251	3.15527	-0.66543	0.669105			0.622074	0.306325		1.66176	1.80307		12.0313			13.136
3	4613212	white	W	ovary	1-3-W-33922	1-3-W-1O	-0.393192	-0.411065	-1.15453	-0.24715	-0.945822	-0.718022	-0.575442	0.28428	-1.59942	-0.112163		-0.122191		0.53033	0.249934	-0.00147843	-0.749677		0.153853	1.40327	0.471255	-0.278947	0.251274	1.17022	1.0234	1.25724	-0.759786	2.35114	1.95796	1.32537		0.0937775	-0.0387787	5.16912	2.2425		4.08621	3.2011	1.07442		-18.0437
3	4613142	white	W	breast	1-3-W-33928	1-3-W-2B	1.62915	3.88103	0.721107	1.67527	1.9203	1.52652			1.42643	2.44694		2.79138		5.03785	4.12271	3.48337	1.75286		4.7506	4.8136	4.63948	1.87755	4.75164	2.81311	2.04908	1.61131	8.92782		7.17512		12.4735	3.27599	3.59572		5.54278
3	4613142	white	W	duodenum	1-3-W-33928	1-3-W-2D	3.39487	1.65474	2.2599	1.75327	1.68934	2.40557			2.51563	2.0805	1.0909	0.686305	3.21384	0.049318	0.695815	1.13022	2.18906		0.855819	1.51425	0.749972	1.50856	1.60685	-0.0407998	-0.281585	-0.0429156	1.02218	0.101968	0.992503	0.0679978		0.796926	2.11466	0.398382	-0.3632		0.64748		-0.331053	0.149988		-0.264327	-0.979597
3	4613142	white	W	ileum	1-3-W-33928	1-3-W-2I	0.823793	0.383931	0.650032	0.0772576	0.175829	1.09068			0.627759	0.555715	1.70158	0.589871		0.148982	0.459995	-0.156826	0.637196	0.980657	-0.024096	0.454748	0.474077	0.267318	0.486952	1.10018	0.0879815	0.487926	1.61899	0.218795	0.820635	-0.0384611		0.178231	0.456671		3.11997			4.00478
3	4613142	white	W	liver	1-3-W-33928	1-3-W-2L	3.27351	3.03431	3.26796	2.76016	2.4181	3.5872			3.20673	3.28965	2.20129	2.07952		1.7808	1.70395	1.48376	2.98805		1.99902	2.14163	2.2358	1.39881	2.48516	4.80811	0.704837	1.32149	1.13508	0.521695	1.87222	2.35049		1.77791	2.33959		12.3956			13.0085			-23.9275		2.20564
3	4613142	white	W	ovary	1-3-W-33928	1-3-W-2O	0.432205	0.0610347	0.301063	0.00381618	-0.199681	0.545317			0.443385	0.288033	0.099439	-0.073369	1.64113	-0.394882	-0.74361	0.358263	0.278375	1.36447	0.105028	-0.223086	-0.709158	-0.214297	-0.0992696	1.97103	-1.03388	-0.32389	-0.483621	1.68286	0.101506	0.861298		-0.652459	-1.62231	3.11013	1.63419		2.41714	0.98944	-0.025623	-2.10817	-20.6934
3	4613164	white	W	breast	1-3-W-33940	1-3-W-3B	3.01235	4.05294	-1.11385	1.38371	0.796582	1.66983			1.1902	2.20267	5.28862	4.88805		5.89345	5.65748	-0.136781	2.60596		0.967084	5.08439	6.33035	0.754069	4.82927	3.31246	3.97867	2.95032	9.49889		7.99338	0.922148	13.5729	2.8797	4.42234			-13.1143		8.57793
3	4613164	white	W	duodenum	1-3-W-33940	1-3-W-3D	3.1173	1.21024	1.98732	1.45762	1.55661	2.24591			2.35313	2.26155	-1.43573	-3.50093	2.03306	-0.477389	-0.082296	0.778462	2.2132		0.0614751	-0.119092	-0.264187	0.668534	0.373256	-1.42124	-1.54378	-1.3874	0.595858	-3.16765	-1.14674	-1.78974	-0.173029	0.860665	1.18768	-2.12039	0.592985		0.583362		-1.29348	-0.45673		-0.91713
3	4613164	white	W	ileum	1-3-W-33940	1-3-W-3I	2.52664	1.18023	1.66792	1.49519	1.08529	1.4422	1.78932	2.02531	1.14844	2.17392	1.26818	-0.890915		0.478815	0.854798	1.35422	1.57507		1.45186	1.1614	-0.301057	-0.212398	0.587929	-0.229417	-1.25981	-0.473565	-0.428642		-0.106394	-1.88569	1.39385	0.621669	1.03619		0.724787
3	4613164	white	W	liver	1-3-W-33940	1-3-W-3L	-0.286159	1.78614	-2.0736	0.194767	-0.984967	0.0721946	0.703478	2.69006	-1.19572	1.09287	4.17603	2.42964		2.98223	3.14605	-1.24484	-0.793571		-0.61282	3.54232	3.37002	-1.4773	2.75618	5.20574	1.16286	1.61652		2.89078	1.60303	1.21549		1.03825	0.63535		10.7072			13.3062
3	4613164	white	W	ovary	1-3-W-33940	1-3-W-3O	1.75179	0.50997	0.914076	0.61024	0.481856	1.09069			0.784559	0.966706	-0.774796	-1.95216	-1.04736	-1.34521	-1.449	0.216437	1.00646		-0.595384	-1.64297	-1.10104	0.132208	-0.426981	2.00108	-0.654808	-0.530036	1.54357	-1.98692	0.0248269	1.69453	-0.0159406	0.294432	-0.260146	3.50958	3.35905		5.00773	3.59303	0.55387	2.98679	-20.7409	-0.937131
3	4613282	white	W	breast	1-3-W-33945	1-3-W-4B	4.50667	4.91393	1.57531	2.82364	2.08448	3.30834			3.00406	3.24497				5.33761	5.83488	0.685028	3.98279		1.82339	4.30068	6.3984	3.08246	5.12259	4.28801	3.40666	3.00786	11.0875		8.16531		13.5789	4.02222	5.54938		7.09641
3	4613282	white	W	duodenum	1-3-W-33945	1-3-W-4D	0.652831	1.49666	-0.843404	0.129893	-0.424685	-0.344118			-0.360469	0.55133	2.59798	0.546308		1.36202	2.01218	-1.08822	0.54254		-1.10482	1.52559	1.77869	-0.780976	1.04487	-0.105581	-0.211034	0.632572	0.64263		0.93246	0.275965		-0.0313975	2.55315
3	4613282	white	W	ileum	1-3-W-33945	1-3-W-4I	3.21255	0.697314	2.10465	1.16736	1.18436	2.28548			1.89303	1.68667	-0.965984	-1.22492	1.99957	0.0317399	0.12275	0.995621	1.82603		0.576606	0.623928	-0.296162	1.3269	0.51401	0.128695	-0.422812	0.397829	1.23572	1.03016	1.14634	-0.462526	-1.40063	0.860088	1.3887	-0.379286	1.44049		0.69844	0.555288	-0.710033	0.860824		0.0975597	-1.0937
3	4613282	white	W	liver	1-3-W-33945	1-3-W-4L	2.7923	2.59588	1.99076	2.14521	1.66327	2.32112			2.18244	2.95833	2.47128	0.87554	1.06407	1.83245	1.7897	0.669166	2.68466		0.867403	2.20205	1.84644	-0.0669572	1.39709	4.16587	-0.0646321	0.286243	0.301482	1.27057	0.826847	1.76796	4.0599	1.57366	1.44805		12.0557			12.6655	3.76648
3	4613282	white	W	ovary	1-3-W-33945	1-3-W-4O	-0.326398	-0.0670489	-1.69869	-0.795337	-1.29394	-1.30128			-1.53278	-0.462093	-0.567798	0.351999		-0.240238	0.140464	-1.1081	-0.528377		-1.48802	0.187104	0.0342516	-1.7967	-1.23144	-1.55675	-0.664857	-0.328786	-3.65295	0.942625	0.33101	1.87463	1.06519	-1.23416	-0.722836		3.20341		4.44021	4.54373
3	4613251	white	W	breast	1-3-W-33966	1-3-W-5B	5.66976	4.02554	4.27829	4.19357	3.92667	4.42085			4.65015	4.66236				4.38442	3.60489	3.96446	4.65724		4.35132	4.07389	3.7763	4.37814	4.34371	2.7445	2.46832	1.60905	10.3047		7.30493	0.636517	13.8231	4.43482	4.86698		7.32852			8.34726
3	4613251	white	W	duodenum	1-3-W-33966	1-3-W-5D	1.06092	0.993737	0.0891812	0.668389	0.0840364	0.26608			0.333157	0.555848				-0.0850363	0.553695	-0.31377	0.730429		0.0113811	0.441742	0.34386	-0.522129	-0.0305321	1.57745	0.180184	-0.135165	3.3589		0.594143	-1.45018		0.458576	1.27714		1.33584
3	4613251	white	W	ileum	1-3-W-33966	1-3-W-5I	1.31278	0.57203	0.425853	0.721281	0.509004	0.106063			0.662008	0.931224	2.38453			0.679227		-0.125741	1.01465		-0.305595	1.12257	0.612279	-0.110266	0.818201	1.70883	0.433775	0.905869	1.66365		1.34871	-0.447184		0.259689	1.74903		-0.391507
3	4613251	white	W	liver	1-3-W-33966	1-3-W-5L	2.34302	2.12942	1.20155	1.81731	1.44202	1.62648			1.93463	2.51207	2.88808	1.5926		2.26052	2.28333	0.460748	2.22367		0.801104	2.87801	2.16556	0.162621	1.70378	4.83548	0.19625	1.01109	0.819609		1.35137	0.921587	3.31289	1.76921	2.31359		11.4455			12.5953
3	4613251	white	W	ovary	1-3-W-33966	1-3-W-5O	-0.0988624	-0.447639	-0.562999	-0.166719	-0.263914	-0.55278			-0.392355	-0.221998				0.119334		-0.307893	-0.311683		0.00621477	0.461359		-0.351234	0.00723029	1.32631	0.221859	0.457725	0.0394948		1.0114	1.76768		0.131953	0.205867		2.66486		3.93135
3	4613189	white	W	breast	1-3-W-33979	1-3-W-6B	2.41439	4.13265	-0.10514	2.59428	1.12628	0.960936			1.13502	3.17088	4.22715	3.23007	4.05195	5.55229	4.94444	2.4137	1.62833		2.69369	4.24355	5.412	2.03787	3.89057	2.65456	3.05831	2.03664	9.5007		7.25305	0.15365	13.2257	3.33594	4.23166					6.56926
3	4613189	white	W	duodenum	1-3-W-33979	1-3-W-6D	-2.19704	-0.317478	-4.65099	-2.25888	-2.92925	-3.33316			-3.07491	-1.42442	0.758629	0.403205		1.14416	1.54451	-2.88052	-2.07554		-2.97316	-0.174094	1.58446	-2.6269	0.152934	2.50805	0.477209	0.398339	2.62742		0.654847	-2.07396		-0.791817	0.971043		2.04613
3	4613189	white	W	ileum	1-3-W-33979	1-3-W-6I	-1.76049	-0.58287	-3.81564	-1.96411	-2.72773	-3.21202			-2.92838	-0.910074				1.76712	1.80466	-2.31552	-2.53706		-1.85905	0.753257		-1.82495	0.494244	1.80034	0.513339	0.75633			1.08507	-2.4384		-0.975572	-0.0688712
3	4613189	white	W	liver	1-3-W-33979	1-3-W-6L	1.34424	2.47854	0.245238	1.64863	0.668004	0.54121			0.861803	2.10582	3.40844			2.1866	2.27431	-0.587878	0.794429		-0.0666288	1.45556	2.58975	-0.792534	1.79515	5.18508	0.871279	1.19773			1.69101	1.67624		1.07849	0.805994		11.0106			12.6867
3	4613189	white	W	ovary	1-3-W-33979	1-3-W-6O	-0.320992	0.00781372	-1.11571	-0.307431	-1.14378	-1.11339			-0.951417	-0.0489512	0.310987	0.319002		-0.416112	-0.0977425	0.0140006	-0.702693	3.5466	-1.3419	-2.11393	-0.291455	-1.82904	-0.845599	2.54967	-0.617035	-0.839665	-1.63451		-0.82015	0.144462		-1.21854	-1.71148		2.45847		1.95634	2.21084	0.581344
3	4613247	white	W	breast	1-3-W-33988	1-3-W-7B	2.53353	4.0947	0.645221	2.7162	1.73711	1.95002			1.84873	3.18502	4.97977	1.73101		5.14837	5.05298	1.93465	2.3288		2.7793	4.06823	5.34738	2.54362	4.35446	2.71362	3.16107	2.01168	9.7782		7.56958	0.25224	13.7122	3.47992	4.3907		7.00094			9.31142
3	4613247	white	W	duodenum	1-3-W-33988	1-3-W-7D	-0.703735	0.0290315	-1.94791	-0.774976	-1.2337	-1.28811			-1.26984	-0.364558	1.06497	-0.386512		0.692987	1.07944	-1.58403	-0.90469		-1.06655	-0.426882	1.1951	-2.09212	0.719165	1.61194	0.562487	0.106268	1.9484		0.71187	-1.34946	2.91626	-0.343926	0.925275		1.2167		1.99203	3.31633	0.925492
3	4613247	white	W	ileum	1-3-W-33988	1-3-W-7I	-1.78865	-0.629358	-2.24433	-0.995291	-1.99679	-2.35689			-2.16508	-1.05166		-0.215305		1.1694	1.06252	-1.35723	-2.24433		-0.895476	0.358196	1.17893	-1.0958	0.620212	0.341946	0.531262	0.622685	-1.10806		1.45768	-2.16878		-0.610557	-0.622519		-2.12759
3	4613247	white	W	liver	1-3-W-33988	1-3-W-7L	1.71027	2.77124	0.553382	2.02733	0.901703	0.951809			1.00634	2.29767		1.43106		2.43277	2.52825	0.373388	1.37768		0.833157	2.03974	2.81945	-0.14506	1.88783	4.96761	0.897103	1.28987	0.905542		1.31262	0.947826	3.90708	1.40438	1.07926		11.3702			13.3133	2.59786
3	4613247	white	W	ovary	1-3-W-33988	1-3-W-7O	2.02921	0.0937619	1.1874	0.572167	0.41025	0.978439			1.05772	0.889083	-1.16514	-3.68445	-0.776952	-1.14129	-1.20795	0.196355	0.837041		-0.359009	-0.87064	-1.07305	0.321882	-0.486624	-1.95236	-0.34075	-0.427543	-3.25545	-0.715981	-0.0855811	3.07877	0.268103	0.147697	1.1087	-1.83154	2.56775		3.31675	1.05917	0.418765
3	4613178	white	W	breast	1-3-W-34000	1-3-W-8B	4.21669	4.39177	2.18506	3.40606	3.13827	3.93062			3.48151	4.19966	3.33238	3.96066		5.58613	4.81166	3.50961	4.05592		4.41358	4.65926	5.03704	3.01972	4.82678	2.36245	2.67946	1.84378	9.78168		7.66314	0.418925	13.2135	4.10942	5.23762		6.24907			6.56202
3	4613178	white	W	duodenum	1-3-W-34000	1-3-W-8D	-0.889326	-0.228604	-2.95493	-1.32294	-1.91542	-1.08449			-1.86884	-0.625703	0.0412305	-0.957203		0.637494	0.870021	-1.31817	-1.17951	2.75301	-1.2937	0.337384	1.02902	-1.77105	-0.12516	1.88867	0.139511	-0.324172	2.92377	-0.361089	-0.0901237	-2.73594	0.91038	-0.439355	0.461758
3	4613178	white	W	ileum	1-3-W-34000	1-3-W-8I	-0.402048	-0.177063	-3.61305	-2.22352	-2.40457	-2.05594			-2.00464	-1.24169						-3.39172	-1.53857		-2.54387	0.985367		-2.0959	0.735623	2.04086	0.453086	1.02189						-0.776323	0.356207		0.9407
3	4613178	white	W	liver	1-3-W-34000	1-3-W-8L	0.694298	2.031	-1.17376	0.650203	0.642382	0.326643	0.428634	2.55445	-0.988547	1.45234				3.43236	2.55833	1.08143	-0.14707		1.5567	4.39096	3.494	-1.12775	2.85115	5.08262	1.39907	2.02428	1.23131		1.78886	0.483019		1.39548	2.69323		11.1744			13.6828
3	4613178	white	W	ovary	1-3-W-34000	1-3-W-8O	-0.156953	-0.231153	-1.03628	-0.592834	-0.909216	-0.561959			-0.448137	0.150447						-1.0539	-0.337013		0.161192	1.2796		-1.3616	0.995252	1.94258	-0.0413483	1.28782			1.0528	0.882072		-0.253331	-0.422419		1.5578
3	4613221	white	W	breast	1-3-W-34013	1-3-W-9B	1.88808	4.42259	-1.60305	1.24126	0.479771	1.50667			0.720451	1.95776	6.49006	4.39833		6.30949	6.22687	-0.811316	1.65264		1.53956	5.72166	6.74695	1.93373	5.46403	1.75622	3.94452	2.86859	9.56541		8.4405	-0.720941	14.583	3.36521	5.2011
3	4613221	white	W	duodenum	1-3-W-34013	1-3-W-9D	-2.45028	-0.837265	-5.51285	-3.50587	-4.15757	-3.1408			-3.82944	-2.58595						-4.69322	-3.10795		-3.60332	1.3569		-3.53229	0.625074	1.71108	0.352238		1.49367		0.950475			-1.20629
3	4613221	white	W	ileum	1-3-W-34013	1-3-W-9I	-3.38584	-0.582092	-7.339	-4.38267	-6.07773	-4.42989			-5.26804	-3.09569	2.54869	1.29807		2.55752	3.00504	-4.15595	-4.29599		-4.71143	2.20324	3.281	-2.73265	1.16151	2.91273	1.2171	1.54484	-1.38656		1.87481	-2.06755	4.43634	-1.12214	-0.165952					5.23293
3	4613221	white	W	liver	1-3-W-34013	1-3-W-9L		1.3442		-2.61138	-2.66264																		3.0251												10.139
3	4613221	white	W	ovary	1-3-W-34013	1-3-W-9O	2.07648	0.153446	1.38629	0.628691	0.548053	1.42647			1.44591	1.58825	0.399841	-1.85461	2.724	-0.380015	-0.8283	0.458394	1.04315		0.0836586	1.09005	-0.880888	0.26027	-0.265115	-1.76649	-0.303989	-0.409576	-1.52073	2.765	0.585255	3.59049	1.49596	0.345487	0.954054	0.32078	2.91012		3.29212	2.66372	-0.0441947		-24.3049	-2.55569
4	4612758	brown	B2	breast	1-4-B-23740	1-4-B-10B	4.022	3.78535	3.20764	3.98473	3.38419	3.41213	4.41806	4.3951	3.13648	3.97971		2.27033	4.33801	3.98153	3.89553	3.68159	3.04694		3.67525	4.12019	3.73139	3.42428	3.90079	2.82366	2.88069	2.04073	10.1852	3.1628	6.73619	-1.32665	13.2065	4.09009	5.02417	5.20319	5.61653			6.37459			-18.2178
4	4612758	brown	B2	duodenum	1-4-B-23740	1-4-B-10D	0.200793	-0.0257721	-0.0206081	0.466284	-0.0104427	-0.088779	0.626721	0.526094	-0.615438	0.715919	1.02136	-0.173896		-0.13203	0.311802	-0.0417957	-0.630967		-0.555933	0.939217	-0.224128	-0.719083	0.252515	0.749422	0.045619	-0.205896	2.97237	0.446628	0.0996062	-1.37985	-0.308233	0.562849	1.32255	-0.649047	0.0998539		2.35604	1.26068	0.117667	-1.10135
4	4612758	brown	B2	ileum	1-4-B-23740	1-4-B-10I	0.782097	0.687564	0.338018	1.01645	0.0201479	0.645891	0.596707	1.49225	-0.203062	1.17679		0.221943	-0.560817	0.601435	1.16955	0.277103	0.291619		-0.304173	1.17338	1.17013	-0.744498	0.515279	0.426459	0.999533	0.79836	-0.983921	-0.646038	1.07759	-0.781088	1.96774	0.61857	1.0404		1.58047
4	4612758	brown	B2	liver	1-4-B-23740	1-4-B-10L	2.48619		1.8521			1.7011	2.2146	1.98315	1.46215	2.12294	2.8149	1.71238		1.24805	1.22217	1.47491	1.30804		0.983334	2.6113	1.05546	0.457068	1.98837	1.87717	-0.0250652	0.316044	0.652093		0.267657	2.2087		2.27104	1.8619		11.6019			11.6505
4	4612758	brown	B2	ovary	1-4-B-23740	1-4-B-10O	-0.288536	-0.383141	-0.421023	-0.12395	-0.611771	-0.897558	-0.153537	0.470175	-1.23711	-0.210751		0.0374897		-0.671632	-0.502056	0.127122	-1.2505		-1.031	0.497346	-0.730939	-0.985472	-0.461513	-0.723016	-0.0903291	-0.0160054	-3.04646	1.39896	-0.0208029	1.93302	1.91404	-0.369138	-0.803753		1.79767		3.58276	2.90432	0.310758	-0.187607
4	4612833	brown	B3	breast	1-4-B-23604	1-4-B-1B	5.13822	4.73138	4.97073	4.69076	4.55786	5.32257			5.02168	4.86302	4.53761	2.61158		4.65641	4.37381	4.32158	4.95765		4.58614	4.38151	4.28053	4.95814	4.84118	3.06409	2.78609	1.8929	11.4345		7.81184	0.252297	13.4204	5.06941	5.27602		7.86444			6.7848
4	4612833	brown	B3	duodenum	1-4-B-23604	1-4-B-1D	-0.7086	-0.111528	-0.441582	0.330646	-0.488746	-0.795049	0.193009	0.283385	-1.33401	0.460525	1.32659	0.0896398		0.730389	0.926061	0.257354	-1.40483		-0.025973	1.9764	0.453155	-0.727025	0.750942	0.529248	0.262256	-0.231704	1.68047	0.740846	-0.0477748	-1.50827	-0.354321	0.316221	1.16405	-0.878945	-0.704353		0.557339	1.19826	-0.575816	-1.10239
4	4612833	brown	B3	ileum	1-4-B-23604	1-4-B-1I	-0.0438132	-0.0025604	-0.242204	-0.196819	-0.00939011	0.00626364	0.164685	0.161763	-0.560834	0.169752		1.27656		-0.218118	0.0808598	0.0883708	-0.0942835		0.0458409	0.728185	0.115843	-0.299359	-0.121824	-0.0366499	-0.0227277	-0.120737	0.0122282	-0.591683	-0.179619	-0.211628	0.355128	0.181927	0.0976041	0.0248766	0.0217927					0.142231		0.452566	-0.284344
4	4612833	brown	B3	liver	1-4-B-23604	1-4-B-1L	0.274346	1.68835	-4.1551	-2.70213	-3.19511	-3.31324			-2.54454	-2.1005		3.90732		2.68324	4.77042	-5.01657	-1.24469			2.29651	5.23969	-0.946973	2.54585	4.39587	0.924916	2.58735			2.26643			1.29441	0.282004		10.027			12.089
4	4612833	brown	B3	ovary	1-4-B-23604	1-4-B-1O	1.74795	0.691096	0.680296	0.837542	0.597831	0.826389	0.65438	1.0568	0.138834	1.44172		0.467973	0.264824	-0.346392	-0.210814	0.667076	1.1429		-0.141983	0.260386	-0.568065	-1.31162	-0.385208	1.96543	-0.844182	-0.0387365	2.65526	0.0788863	-0.0954837	0.207999	-0.138928	0.57426	-0.835018	1.48869	4.6253		5.9178	4.06908	1.68812	4.20863
4	4613137	brown	B2	breast	1-4-B-23635	1-4-B-2B	4.94722	4.89103	4.68872	4.34609	4.1627	4.75296			4.84195	5.26619	4.21664	2.25102		5.06599	4.2285	4.85324	4.48957		4.85988	4.75671	4.46266	4.61653	4.67577	3.30193	2.75043	1.65252	10.4593	2.59678	7.37893		13.1459	4.8097	5.78731		6.75087			8.71773
4	4613137	brown	B2	duodenum	1-4-B-23635	1-4-B-2D	1.19257	0.359693	0.961926	0.665141	0.467193	0.589777			0.749454	0.775097	0.848274	-0.926024	2.41194	-0.194933	-0.0397311	0.313653	0.382181		-0.213183	1.1077	-0.397199	0.399811	0.27145	-2.94729	-0.293274	-0.442887	-1.55861	1.03259	-0.368881	0.559093		0.23209	0.371107	5.10889	3.13968			1.08912		4.05043	-25.6794	0.264437	0.877381
4	4613137	brown	B2	ileum	1-4-B-23635	1-4-B-2I	1.07491	0.58864	0.73236	0.7845	0.572192	0.722404			0.990303	1.03479	1.23869	0.589985		0.705841	0.453394	0.218451	0.783371		0.215772	1.18309	0.294983	0.288508	0.618048	1.06371	-0.399925	0.589371	0.364678	1.72979	0.369501	-0.673376		0.423439	0.774736	-0.371032	1.98339		1.31704	2.07314
4	4613137	brown	B2	liver	1-4-B-23635	1-4-B-2L	1.86876	1.62696	0.743429	1.14303	0.919939	1.96982			1.56083	1.8401	3.12512	1.81246		2.22375	1.90002	-0.219561	1.78457	4.62615	0.441457	2.08327	2.38966	-0.393177	1.93011	4.43887	0.231269	0.52341	-0.903343	2.73521	1.17721	1.23808		1.36135	0.568295		12.1854			12.6044	3.49902
4	4613137	brown	B2	ovary	1-4-B-23635	1-4-B-2O	-2.12771	0.264992	-3.62338	-2.64843	-1.61002	-2.78717			-3.19174	-1.63226				1.84855	0.404433	-0.470935	-2.13563		0.570422	3.08733	2.22125	-1.4012	0.683854	-0.352602	1.4947	1.74086	0.605117	4.42443	2.56725			0.679005	2.02171	5.94298	5.20187		4.51201	8.04552		3.66324
4	4614273	brown	B3	breast	1-4-B-23663	1-4-B-3B	4.53954	5.64163	2.04608	4.77766	3.0107	3.67742	3.68772	6.41329	2.49553	5.15695		5.06581	3.76659	5.69812	5.98112	3.83473	3.84688		2.72925	5.08693	5.9334	2.77143	4.54585	3.6931	4.07329	3.09349	11.214	3.37015	7.87758	0.36211	14.369	4.35775	6.58203		5.54154			7.82371			-18.032
4	4614273	brown	B3	duodenum	1-4-B-23663	1-4-B-3D	2.36685	3.06267	0.49204	1.90548	1.41544	1.07785			1.41506	2.01065				1.19657	1.47327	-1.07152	2.14985		0.0854575	1.00867	2.26506	-1.18699	1.73751	1.42391	2.2872	1.43845			1.89986	-0.666169		0.678935	1.89554		4.42464
4	4614273	brown	B3	ileum	1-4-B-23663	1-4-B-3I	1.804	1.29462	1.5492	1.51393	0.940136	1.57107			1.60289	1.60151	1.35961	-0.0634166	1.6277	0.00389958	0.369125	0.241288	1.52228		-0.130044	0.612766	0.111161	0.582321	0.486536	0.375746	0.261285	0.289143	1.23499	0.0572784	0.992541	-0.499004	0.387467	0.41023	1.35051	0.739241	2.36348		0.513245	1.69699	0.0718804	1.21515
4	4614273	brown	B3	liver	1-4-B-23663	1-4-B-3L	0.98432	2.03538	-1.79164	0.329797	-0.697307	-0.662316			-0.165623	0.274922				2.89589	3.45553		0.608882			1.71802	3.67048	-1.33439	2.87346	2.73601	0.990231	1.87396				0.978225		1.09691	1.39747		10.828			12.2928
4	4614273	brown	B3	ovary	1-4-B-23663	1-4-B-3O	-1.30716	-0.691661	-4.09921	-2.28401	-2.56668	-2.86165			-2.53491	-1.45242	0.761101	1.33584		0.958748	1.21033	-2.82115	-1.57762		-2.36203	0.884523	1.27868	-3.0337	0.299859	-1.2927	0.743491	1.24273			0.999183	1.96547		-1.23253	-0.430215	3.47896	5.52182			5.90119
4	4612997	brown	B3	breast	1-4-B-23671	1-4-B-4B	4.16141	5.14686	2.59744	4.94996	3.29708	4.30648	4.34466	6.08728	2.48489	5.30611		4.73644	4.50549	6.09887	5.81222	4.48266	3.34006		4.15855	5.29798	5.94667	3.06405	4.39969	3.20671	3.90463	2.80326	10.9572		7.60004	-0.760535	13.5122	4.37571	5.45806
4	4612997	brown	B3	ileum	1-4-B-23671	1-4-B-4I	0.199498	0.892512	-2.9722	-0.677322	-2.15281	-0.270216			-2.10634	0.348532	2.83029	1.43953		1.13484	1.69511	-0.821324	-0.534707		-2.58596	0.0502532	1.78988	-1.40796	0.197498	2.77299	1.02821	1.11206	2.77791	1.62117	0.32014	-0.570355	4.34645	-0.686002	0.584851
4	4612997	brown	B3	liver	1-4-B-23671	1-4-B-4L	3.30314	3.10975	1.23979	2.35582	1.83015	2.07132	2.58719	4.18036	1.05195	3.16305		2.23139	2.79848	2.07225	2.46844	1.70094	1.98229		2.59375	3.31532	1.9674	-1.0232	1.95862	3.31584	0.242126	1.28247	1.00139	1.77781	0.952654	0.183417	4.37996	2.00381	0.905104		12.0137			13.7114
4	4612997	brown	B3	ovary	1-4-B-23671	1-4-B-4O	-1.21953	-0.617062		-2.50196	-2.49261				-2.54744	-2.7245							-1.93599						0.495129			1.74874						-0.764812			4.17347
4	4613018	brown	B1	breast	1-4-B-23677	1-4-B-5B	4.71944	3.91641	2.99139	3.53825	3.35572	3.4231			3.65177	4.04236	5.06964	2.89949		4.63759	4.50013	2.62385	4.05673		3.5662	4.57011	4.52112	3.83396	4.63717	2.99462	2.4123	2.05137	10.1251		7.5254		13.3627	4.2615	5.04416		5.38749
4	4613018	brown	B1	duodenum	1-4-B-23677	1-4-B-5D	2.02452	1.08513	1.00754	1.17041	1.01533	0.883701			1.32703	1.40585	0.533936	0.0524775		0.458692	1.27284	0.491176	1.29631		0.782739	0.230132	0.600826	-0.116312	0.788886	-0.0900495	-0.739663	-0.15597	2.23848		-0.0628235	-0.742941	1.47631	0.725377	1.40846	0.660481	0.463602		1.42848
4	4613018	brown	B1	ileum	1-4-B-23677	1-4-B-5I	2.63512	0.717141	1.69598	0.964494	1.06902	1.58049			1.67092	1.34443	0.712616	-0.684312	-0.835676	-0.380603	0.0849999	0.644894	1.46168		0.390799	-0.499952	-0.690682	0.289376	0.14693	-0.104049	-0.639783	-0.0849713	1.00569		0.105407	-0.407314	-0.893194	0.5947	0.946624	1.5714	1.47278		1.41356		-0.702165	0.392792		-0.681707	-1.11544
4	4613018	brown	B1	liver	1-4-B-23677	1-4-B-5L	2.44272	2.41466	0.601566	1.53369	1.01661	1.45391			1.51307	2.1145		1.20037		1.7797	2.15309	-0.4094	1.69658		0.0946052	1.99918	2.17011	-0.659459	1.76412	1.51888	0.313131	0.890441	1.72149		0.848605	1.50104		1.43884	0.531355		11.9052			12.6549
4	4613018	brown	B1	ovary	1-4-B-23677	1-4-B-5O	2.71042	1.01206	0.904248	1.65904	1.67835	0.205518			1.73017	1.90938	0.369567	-0.134914		1.58569	0.959093	1.92162	1.02214		2.36858	0.775428	0.171072	0.233507	1.42563	0.81202	-0.045602	1.00299	-0.606231		0.892494	1.82532	0.949726	1.93111	0.242539	5.4183	3.9148	-19.6202	4.00864	4.29541	0.818181	1.88965	-18.467	0.699225	-0.0993737
4	4614288	brown	B1	breast	1-4-B-23690	1-4-B-6B	5.84673	5.83669	4.1291	4.15309	3.65361	3.69376			4.34519	4.77084	6.63621	4.95726		5.88941	7.10763	1.13429	4.97798		3.04017	2.65068	6.62646	3.72561	5.99078	3.98416	3.55165	3.03746	10.9711		7.65703		13.5508	4.76616	6.23265
4	4614288	brown	B1	duodenum	1-4-B-23690	1-4-B-6D	0.641996	0.272074	-1.55333	-1.13419	-0.942189	-1.09934			-0.530397	-0.280427				1.39324		-2.46439	-0.183567		-1.8163	1.55496		-0.744486	1.18405	0.755355	-0.0537926	0.435178	1.14549		0.639533	-0.489942		-0.0203622	1.84668
4	4614288	brown	B1	ileum	1-4-B-23690	1-4-B-6I	2.19025	0.0772658	0.999297	0.43567	0.52967	1.08678			1.06452	1.23696	-0.849281	-1.08361	1.36116	-0.2197	-0.0880664	0.296889	0.933642		-0.00954897	0.763307	-1.06385	-0.703736	-0.508702	0.615695	-1.72078	-1.04927	0.357472	0.241801	-0.54135	-0.57766	-0.692692	0.290763	-0.320159	2.52026	0.907801			1.20526	-0.913757	2.25985		-1.53957	-1.99867
4	4614288	brown	B1	liver	1-4-B-23690	1-4-B-6L	3.53826	2.03301	2.10779	2.19397	1.80532	2.11342			2.58463	2.93469	2.5657	0.831827		1.75873	1.73611	0.920813	2.33304		1.16286	2.04836	1.44626	0.259823	1.59043	3.16699	-0.483163	-0.0709435	-0.123702		0.755375	1.97276		1.88293	0.711908	1.71822	12.2885			11.7852					0.853486
4	4614288	brown	B1	ovary	1-4-B-23690	1-4-B-6O	1.00715	-0.0914839	-0.594483	-0.303699	-0.11549	-0.567424			-0.121203	0.144806	0.149114	-0.518254		-0.347932	0.172682	-0.713399	0.305944		-0.897533	-0.537377	-0.60332	-1.43987	-1.00971	2.14286	-0.934012	-0.0856199	1.76593	0.392458	-0.0256824	0.00225767	1.14792	-0.11309	-0.665303	3.63382	0.779001		2.1086		0.604345	2.30748		-0.970063	-0.144188
4	4611412	brown	B3	breast	1-4-B-23703	1-4-B-7B		1.43006	-4.09998	-2.6778	-2.26448	4.32548	-3.50422	1.65755		1.60652				9.63146	6.7827	0.465954	1.29737		2.77575	8.4695	9.39757		6.64416	5.26356	5.07097	5.08704	8.20013		9.77221	4.09524	12.1818	2.51557						13.8023
4	4611412	brown	B3	duodenum	1-4-B-23703	1-4-B-7D	-0.410753	-0.16686	0.119481	0.266557	-0.227835	-0.61053			-0.0734836	0.603576	0.582685	-0.819442		1.03861	1.02027	0.289134	-0.681406		0.0621575	1.31595	0.815944	0.195769	1.03518	-0.0244054	-0.0168696	0.124303	0.873606		0.709673	-0.580917		0.644317	1.70266		1.45958
4	4611412	brown	B3	ileum	1-4-B-23703	1-4-B-7I	-1.14587	-0.419177	-2.34051	-1.37545	-1.68432		-1.14871	1.14361	-2.6069	-0.38335							-1.36511			2.53579			1.95877			1.82675									1.95436
4	4611412	brown	B3	liver	1-4-B-23703	1-4-B-7L		2.53616	-0.242302	0.914356	0.383258				0.775456								1.02007																		12.1693
4	4611412	brown	B3	ovary	1-4-B-23703	1-4-B-7O	-0.251728	-0.323953	-0.496603	-0.127774	-0.211196	-1.0392			-0.699598	-0.320988	0.5518	-0.870049		-0.505458	-0.0813506	-0.686114	-0.96909		-1.16634	-1.03938	-0.417815	-1.37232	-0.685068	0.0814414	-0.0295068	0.166914	-0.602072		0.785226	2.19923	0.993944	-0.538966	-0.661202		1.09433		2.79668	3.20609	1.69069
4	4611279	brown	B1	breast	1-4-B-23719	1-4-B-8B	4.56398	5.57046	2.238	4.95763	3.01846	3.88511			3.03429	5.30792	6.27024	4.3678	4.11672	6.44592	6.02298	4.22368	3.5893		3.74665	4.11701	6.38123	3.68645	4.30064	3.39454	4.35983	3.39881	11.8921		7.90479	1.29695	13.9915	4.25125	5.9819		6.43675
4	4611279	brown	B1	duodenum	1-4-B-23719	1-4-B-8D	0.463128	0.308581	0.332723	0.541272	0.185965	-0.309722			0.376682	0.921116	0.948733	-0.470775		0.881296	1.05772	0.291796	0.299279		0.215015	1.04885	0.516762	-0.145085	1.00249	-0.0554056	-0.52472	-0.207242	1.94077		0.546647	-0.391583	2.5648	0.657488	2.19965		0.51924				-0.569343
4	4611279	brown	B1	ileum	1-4-B-23719	1-4-B-8I	-3.24433	-1.13328	-4.28051	-1.96342	-3.53291	-2.55401	-1.786	-0.20523	-4.38193	-1.5951		0.323077	0.255878	1.03999	1.5472	-2.25009	-3.94495		-1.85072	1.63871	1.12151	-2.86385	0.552452	1.74565	0.826518	0.668444	0.364402	-0.043047	0.744378	-2.1461	0.876062	-0.793966	-0.069865		-0.162258
4	4611279	brown	B1	liver	1-4-B-23719	1-4-B-8L	3.58	2.06823	3.03987	2.44548	2.13007	2.83443			3.06937	2.79934	2.07482	-0.400755		0.799109	0.709757	1.54974	2.54352		1.19867	0.421168	0.765993	0.858121	1.52551	2.89994	-0.63892	-0.06465	0.46578		0.735257	2.27745	3.44154	2.26407	1.40226	1.63254	12.2149			11.6082	0.791788	-0.47577		0.222271	-0.405125
4	4611279	brown	B1	ovary	1-4-B-23719	1-4-B-8O	-0.966153	-0.529425	-0.719894	0.158927	-1.12702	-0.823725			-0.80115	-0.639824	-0.504013	-0.748088	-0.105166	0.73279	0.0709201	0.130629	-1.5244	3.6533	0.129166	-1.02378	0.456496	-0.213849	0.899627	2.19799	1.4716	1.06587	0.715866	1.19449	2.3547	0.599827		0.444149	-0.266723	3.25495	1.75817				2.4055		-20.7929
4	4611283	brown	B1	breast	1-4-B-23728	1-4-B-9B	3.13836	3.98595	1.17764	2.91868	1.94601	2.62111			2.29004	3.53778	3.87459	2.61357		5.44265	4.8494	3.03432	2.57195		3.54751	5.12525	5.24991	2.53159	4.32079	2.60036	3.05609	1.99806	10.3462	4.97789	8.09463	0.0413984	13.8091	3.79551	5.2918		6.03891			6.63512
4	4611283	brown	B1	duodenum	1-4-B-23728	1-4-B-9D	2.65629	0.700602	1.71403		1.03405	1.8869			1.75686	1.85997	-0.217071	-0.153863	1.04602	-1.28916	-0.741313	0.629133	1.37923		0.0457359	0.0561273	-1.20093	-0.202894	-0.261598	-0.1815	-1.13092	-1.20071	2.30393	-1.81874	-0.212805	-0.674301	0.84455	0.738664	1.08564	-0.0596554	-0.813998		1.65573	1.24964	-0.674819	0.826869	-25.4917	-1.8041
4	4611283	brown	B1	ileum	1-4-B-23728	1-4-B-9I	-0.214793	-0.114799	-0.980596	-0.457103	-0.436155	-0.358577			-0.340279	-0.0188029				0.992797	0.739522	-0.901245	-0.0882682		-0.152796	0.0317106	0.352073	-0.805603	0.849833	0.320216	-0.360869	0.639575	0.395736		0.152339	-1.04084		0.114022	1.0415		1.34171
4	4611283	brown	B1	liver	1-4-B-23728	1-4-B-9L	2.54886	1.79592	1.86979	1.99396	1.60955	2.05357			2.03425	2.40648	2.06669	1.31881		1.53448	1.30307	0.751987	1.93434		1.12658	1.90386	1.34525	0.0374224	1.50411	2.54904	-0.599385	-0.00195419	-0.629073		0.497466	1.67538	2.17963	1.56304	0.80536	1.74485	12.149	-18.9817	1.08833	12.0296				0.079167	0.796209
4	4611283	brown	B1	ovary	1-4-B-23728	1-4-B-9O	0.0770148	-0.410332	-0.396966	-0.0263394	-0.192299	-0.376514			-0.419985	-0.12479		0.107717		-0.358959	-0.436914	-0.534572	-0.439877		-0.592212	0.297215	-0.44147	-1.07015	-0.413108		-0.369515	-0.220847			0.334072	2.71569		-0.20017	0.508393		0.856765		4.06278
4	4613151	white	W	breast	1-4-W-34015	1-4-W-10B	4.29212	3.8858	3.76313	4.45666	3.78691	3.87489	4.91382	4.61598	3.50383	4.59703	4.67253	3.47809		4.60595	4.13573	4.09092	3.15473	2.92246	4.38551	5.28054	3.82069	3.9738	4.44109	3.41321	2.87588	1.59229	10.1997	2.85326	6.85899	-0.353051	13.0635	4.23168	4.86108	1.64046	7.86752			10.067			-22.1015
4	4613151	white	W	duodenum	1-4-W-34015	1-4-W-10D	-0.696745	-0.677547	-0.957445	-0.193078	-0.821207	-0.934161	0.016483	-0.281177	-1.29852	-0.113979	1.09769	-1.98057		-0.133454	0.037589	-0.235294	-1.44303		-0.126781	0.856681	-0.404078	-0.943388	-0.0722192	1.37545	0.221614	-0.335556	3.44997		0.132295	-0.410035	0.511972	0.190088	0.762777	-1.54005	3.07328		2.1175	3.80536	-0.836322
4	4613151	white	W	ileum	1-4-W-34015	1-4-W-10I	-0.708597	-0.611761	-0.492	0.0845933	-0.907757	-0.756011	-0.040487	0.0309895	-1.71167	0.0149165	1.04688	-0.306885		0.388864	0.270913	0.0719046	-1.56736		-0.0685899	1.24806	-0.0208506	-0.316664	0.375532	1.74527	0.316	-0.0552105	1.67613		0.579988	-0.873681	-0.335872	-0.12728	0.225967	-1.04573	1.10854		1.71015	2.47323	0.397174	-0.853773	-23.7769
4	4613151	white	W	liver	1-4-W-34015	1-4-W-10L	1.89797	1.58663	1.53549	2.13312	1.32402	1.46567	2.25973	1.97403	1.03303	2.27653	3.01703	1.18319		1.82253	1.70699	1.14491	0.800625		1.27499	2.92564	1.5713	0.343429	2.05972	4.11935	0.351753	0.472925	0.786881		0.748858	1.59782	3.26397	1.36559	1.11977	1.40624	11.2909			13.0965					1.91605
4	4613151	white	W	ovary	1-4-W-34015	1-4-W-10O	-1.27297	-1.24075	-1.72715	-0.900288	-1.43631	-1.70053	-0.553858	-0.624156	-2.1618	-0.707648	0.873786	-0.925327		0.595756	-0.051704	-0.309682	-1.92803		-0.187204	1.74294	0.0014092	-0.333481	0.605326	1.60409	0.588307	0.774497	-0.997555	3.57869	1.0729	1.47237		-0.312373	-0.808276	3.89963	3.06091		2.49697	4.96624	1.54654		-18.6056
4	4613212	white	W	breast	1-4-W-33920	1-4-W-1B	5.20466	4.60304	4.04748	4.80511	4.1539	4.40553	5.18913	5.48217	3.91945	5.26526	5.03927	4.47683	4.05406	4.83808	4.60911	4.37086	4.19625	5.15222	4.77731	5.30395	4.40862	4.04587	4.4233	2.18052	3.17773	1.86204	10.7586	1.56621	7.11743	0.54604	13.4678	4.478	5.1218		4.74875			5.51674
4	4613212	white	W	duodenum	1-4-W-33920	1-4-W-1D	-0.963631	-0.179394	-3.40055	-2.00276	-2.45771	-1.90428			-2.23386	-2.04549		0.335296		0.798235	1.8236	-3.93507	-1.23502		-2.49474	0.147601	1.67481	-2.39319	0.374066	2.12553	0.494964	0.863456	2.771		1.10193	-0.4606		-0.737281	0.798304
4	4613212	white	W	ileum	1-4-W-33920	1-4-W-1I	2.06518	0.94926	1.51736	1.25176	0.950964	1.34021	1.35431	1.37264	1.01964	1.31469	0.307627	-1.11981	4.14073	-0.698592	0.263733	0.734227	1.4687		0.783847	-0.522566	-0.835774	-0.321421	0.0516576	-0.664072	-1.12651	-0.749621	1.03574	-2.68291	-0.0974925	-1.31432	-0.568196	0.555947	0.559145	0.0333826	0.537418		-0.0673374	0.827134	-0.439117	0.0576894		-0.185865	-2.21367
4	4613212	white	W	liver	1-4-W-33920	1-4-W-1L	1.707	3.20572	-1.07936	1.03513	0.0518807	0.682944			0.483579	1.04813		1.03996		2.67231			1.16083			2.91914	3.70655	-1.32676	2.57037	5.06466	0.901466	2.12153			2.03534	1.6804		1.08466			10.8716			13.4472
4	4613212	white	W	ovary	1-4-W-33920	1-4-W-1O	-0.112234	-0.34374	-0.670211	-0.159041	-0.614846	-0.638194	-0.639409	0.821926	-1.64284	-0.452919		-0.494598		-0.619303	-0.118221	-0.391543	-0.883632		-0.566132	0.429577	-0.625972	-1.46913	-0.555753	-2.06739	-0.420143	-0.422433	-4.12293		0.0296535	2.31674	1.17737	-0.591655	-0.824244		0.262743		2.76062	2.67674	1.62017
4	4613142	white	W	breast	1-4-W-33926	1-4-W-2B	3.37383	4.64006	0.259306	2.38919	1.8625	2.42056			2.43144	2.40135				5.95647	6.07074	0.446846	3.0333		2.27208	4.37464	6.54096	1.43592	5.26794	2.5488	3.32477	2.88933	9.7382		7.99118		13.3889	3.59294	4.75313
4	4613142	white	W	duodenum	1-4-W-33926	1-4-W-2D	-0.52922	0.138618	-3.1936	-1.58781	-2.50964	-2.2882			-1.71492	-1.68914		2.12395		1.72821	2.91079	-4.87184	-1.22379		-3.09932	0.30636	2.82317	-2.1589	1.65062	2.10083	0.359368	1.46376	1.79713		0.853626	-0.614274		-0.748615	1.4309
4	4613142	white	W	ileum	1-4-W-33926	1-4-W-2I	-2.69307	-0.570053	-4.4397	-2.22678	-2.99457	-3.05141			-3.2389	-2.25338				0.657387	1.25593	-3.56962	-2.31453		-2.43421	0.162787	1.04918	-2.88738	0.0228689	0.867305	0.342346	0.277838	1.11068		0.795925	-2.74706		-0.917973	0.545441
4	4613142	white	W	liver	1-4-W-33926	1-4-W-2L
4	4613142	white	W	ovary	1-4-W-33926	1-4-W-2O	-2.01849	-0.241267	-3.6681	-1.66278	-2.13624	-2.84328			-2.69322	-2.09519		1.52897		-0.149608	0.584989	-2.82522	-1.78955		-2.77297	-0.562705	0.66236	-3.29017	-0.449735	0.644526	0.255585	0.284502			0.864648	1.65635		-1.23221	0.157846
4	4613164	white	W	breast	1-4-W-33938	1-4-W-3B	3.13507	4.21291	-0.00290139	1.96824	1.19241	2.15082			1.95951	2.49467	5.74675	5.12193		5.92422	6.13246	-1.0718	2.61782		1.07869	4.09891	6.52426	1.83083	5.17457	1.87948	3.69008	3.03558	8.68734		7.83769		12.4441	3.25497	3.92437		7.27873			8.35485
4	4613164	white	W	duodenum	1-4-W-33938	1-4-W-3D	-0.990906	-0.102613	-3.24695	-1.65684	-1.99788	-1.68273			-1.94405	-1.00749	1.6415	-0.808817		0.68889	1.18764	-2.92389	-1.17008		-1.90754	0.682472	1.09296	-2.65117	0.156643	1.63521	0.348625	0.39864	1.99278		0.608927	-1.28956	3.3036	-0.502867	0.377087		2.68287
4	4613164	white	W	ileum	1-4-W-33938	1-4-W-3I	-1.90925	-1.00132	-3.6642	-2.4404	-3.07681	-2.94629			-2.77945	-1.70725				1.99318			-1.98979			1.58821		-1.89682	1.41872		1.15988	2.10812						-1.26302			2.60677
4	4613164	white	W	liver	1-4-W-33938	1-4-W-3L	0.655126	1.73632	-1.40572	0.483526	-0.0456036	-0.0100189			0.339628	0.698933	3.46343	2.37409		2.09942	2.31761	-1.49712	0.756337		-0.333948	2.2798	2.70875	-1.39053	2.05283	4.22277	0.691259	1.2652			0.748284	0.538375		0.590427	-0.0453618		11.2124			12.9983
4	4613164	white	W	ovary	1-4-W-33938	1-4-W-3O	-1.09997	-0.652628	-1.25538	-0.585311	-0.936919	-1.15154			-0.991853	-0.767849	0.151855	-0.893152		-0.270298	-0.0842867	-0.993605	-1.09639		-0.74026	0.860453	-0.195239	-0.988114	-0.178601	-1.21096	0.241508	0.0754032		2.3559	0.341776	2.56761	0.95477	-0.516793	0.51398		5.34045		2.32152	5.53196
4	4613282	white	W	breast	1-4-W-33951	1-4-W-4B	4.89202	4.81943	2.93258	3.78791	3.04696	3.91861			3.9119	4.81217	5.17944	4.36339	4.83158	4.94731	4.63624	3.03601	4.52947		3.68266	5.23281	4.88974	3.15519	4.04211	4.23527	2.42398	2.42385	10.1049		7.30594		12.9464	4.21113	3.87214		7.33161
4	4613282	white	W	duodenum	1-4-W-33951	1-4-W-4D	3.5288	1.42168	2.40512	1.60672	1.31676	2.28487			2.31481	2.54499	-0.74202	-1.19927	2.51836	0.790206	1.17541	1.00627	2.34598		0.877317	1.48257	0.742399	0.800091	1.16272	-0.314961	-0.168437	-0.183708	1.85037	-0.416665	0.968596	-0.580854		0.816878	1.96409		1.83769					0.424598		0.489274
4	4613282	white	W	ileum	1-4-W-33951	1-4-W-4I	0.758001	0.604199	-0.19403	-0.448079	-0.366591	-0.339923			0.10131	0.292474		-1.00175		0.503058	1.11127	-2.14898	0.39112		-0.880992	-0.589009	0.347351	-0.968431	0.0786394	0.277623	-0.495725	0.411395	1.23988		-0.0971868	-1.40253		-0.0465682	0.289239	2.05291
4	4613282	white	W	liver	1-4-W-33951	1-4-W-4L	1.79586	2.2083	-0.649544	0.387112	-0.258151	0.12222			0.448995	0.7748		3.37957		2.90126	3.65979	-4.24682	1.01071		-1.95668	1.60005	3.89185	-0.788055	2.42739	5.26917	1.42009	2.01295			1.82159	1.11615		0.798019	-0.619003		10.6345			13.3016
4	4613282	white	W	ovary	1-4-W-33951	1-4-W-4O	1.0666	0.298754	0.0622388	0.152216	0.152433	0.0341649			0.168711	0.474138	-0.519993	-1.06263		-0.503387	-0.0855967	-0.417957	0.333231		-0.222756	0.003912	-0.596929	-0.582442	-0.444472	1.19096	-0.725442	-0.251395	-0.381865	1.14603	0.280365	1.36844	-0.358016	0.254055	-0.242516	1.37139	5.67457		3.32235	6.72194	0.0372728		-22.818
4	4613251	white	W	breast	1-4-W-33965	1-4-W-5B	2.45116	1.89632	1.29506	1.78121	1.22583	1.99231			1.76558	2.27664	0.276152	-0.527815	-0.659995	2.0631	2.0263	1.55954	1.98665		1.46932	1.95203	1.86061	1.09798	1.31187	0.165847	1.14845	0.469742	7.34796	-0.0383393	4.72207	-0.181765	10.524	1.52145	1.7986		6.15859		3.13945	7.16158
4	4613251	white	W	duodenum	1-4-W-33965	1-4-W-5D	0.331657	0.0601236	-0.270466	0.0717123	-0.290221	-0.00287496			-0.00608365	0.0238868	0.502531	-1.42976		-0.258796	0.177785	-0.656257	-0.0186456		-0.578315	-0.148067	-0.196979	-0.878514	-0.177194	0.757576	-0.370304	-0.762221	3.05482		0.365539	-1.40709	0.597671	0.037325	1.10277		2.39637			2.91204
4	4613251	white	W	ileum	1-4-W-33965	1-4-W-5I	-0.902513	-0.916461	-2.84482	-2.0433	-2.14719	-2.1656			-1.88639	-1.62834				0.978918		-3.37526	-1.36672		-2.46673	0.491493		-1.76627	0.268419	2.3378	-0.0674315	1.10977			1.15722	0.346845		-1.02146	-0.0381696		3.85951
4	4613251	white	W	liver	1-4-W-33965	1-4-W-5L	2.28582	0.927802	1.32939	0.958886	0.893411	0.909697			1.40864	1.4548				0.422456		0.395006	1.18573		0.732034	0.777384		-0.0514984	0.469055	-0.993793	-0.599622	0.00303846	0.437307		0.309998	-0.775568		0.357223	0.659409		0.543428
4	4613251	white	W	ovary	1-4-W-33965	1-4-W-5O	1.75168	2.53796	0.183735	1.7331	0.376044	0.909976			0.734424	2.08002				2.29542		-0.238613	1.68576		-0.342673	2.27189	2.95583	-0.0867759	2.28253	4.91894	0.997436	1.22771				1.63237		1.05955	1.70817		11.7661			12.5927
4	4613189	white	W	breast	1-4-W-33984	1-4-W-6B	3.86191	4.28212	2.66946	3.84954	3.19665	2.94773			3.46771	4.41348	4.67527	2.53996		5.16511	4.70189	3.43592	3.62015		3.81652	4.14109	4.90985	3.43969	4.19663	2.40241	2.79199	2.22133	10.1464		7.27813	-0.595964	13.2589	3.92538	4.86158		4.98849			6.17373
4	4613189	white	W	duodenum	1-4-W-33984	1-4-W-6D	-0.823167	-0.0595895	-1.60582	-0.636877	-1.09116	-1.64196			-1.07477	-0.0623351	0.941764	-0.138836		0.529736	0.818287	-1.17805	-0.589181		-0.924364	-0.516965	0.542847	-1.70056	-0.120725	1.32702	-0.424418	-0.196975	2.39081		-0.096261	-1.13914		-0.351776	0.878458		0.328364
4	4613189	white	W	ileum	1-4-W-33984	1-4-W-6I	-1.78241	-0.0815231	-3.18201	-1.4844	-2.21477	-2.7094			-2.47008	-0.800305				0.772086	1.13781	-1.97208	-1.78162		-1.73585	-0.47589	1.03818	-2.10053	-0.0899042	1.22549	-0.178942	0.385029	1.63695		0.347282	-1.86749		-0.748028	0.655251		0.533422
4	4613189	white	W	liver	1-4-W-33984	1-4-W-6L	-0.422374	2.47181	-4.00411	-0.412362	-2.58913	-1.402			-2.28419	0.864043	4.00493	2.7093	4.33941	3.49628	3.69692	-1.2109	-1.44357		-2.12462	1.71831	4.20956	-2.04837	2.10572	5.26283	0.796637	1.03213	1.79107		1.51028	0.774445	5.09935	0.521366	-0.127641		10.221			13.3409
4	4613189	white	W	ovary	1-4-W-33984	1-4-W-6O	-1.59286	-0.500404	-2.83533	-1.38834	-2.16253	-2.72257			-2.39875	-0.931717				0.637741		-2.05975	-1.91629		-1.73065	0.160967		-1.95476	-0.103897	-0.477894	0.504113	0.499729			0.622737	1.73723		-1.17132	1.64367		5.26975			8.08163
4	4613247	white	W	breast	1-4-W-33991	1-4-W-7B	6.14417	4.23908	5.05668	4.70328	4.4389	5.31239			5.38699	5.30669	3.08891	3.71397	3.24566	3.64992	3.21963	4.12611	5.18946		4.24268	3.66683	3.47626	4.60495	4.10814	2.64733	2.01077	1.21685	10.1836	0.867094	6.86055	1.14751	13.5823	4.71814	4.21771		10.3778	-16.1036	3.39722	11.576					-2.11692
4	4613247	white	W	duodenum	1-4-W-33991	1-4-W-7D	-1.00626	-0.570496	-1.24639	-0.553916	-1.06356	-1.33592			-1.04327	-0.014076	0.130714	-1.58714		0.618056	0.471543	-0.730273	-0.895779		-0.375184	0.143078	0.428801	-1.1015	0.111865	1.13485	-0.164085	-0.357148	2.29412		0.291588	-0.911459	1.48034	-0.0793864	0.556122		1.98698		2.27264	4.25806	0.531236
4	4613247	white	W	ileum	1-4-W-33991	1-4-W-7I	-1.24307	0.475267	-2.74181	-0.962095	-3.65631	-1.32347	-0.308393	-2.58491	-4.03359	0.118141		2.64237	4.73993	2.05268	3.67229	-4.05025	-3.032	3.86349	-1.93879	1.7579	3.10176		1.94718	1.39212	1.76908	2.5787	1.4486		1.78633	-1.09801		-1.06334	1.33897
4	4613247	white	W	liver	1-4-W-33991	1-4-W-7L	1.61583	1.58848	1.64948	2.05963	1.27883	1.24342			1.69173	2.0152	1.23416	0.0637726		1.80801	1.85437	1.1762	1.15097		1.21416	0.838381	1.89696	0.800766	1.77582	4.62078	0.815993	0.233376	0.216396		0.580089	1.68254	1.85598	1.51064	0.168641		12.0737	-18.4744		12.2469					2.21115
4	4613247	white	W	ovary	1-4-W-33991	1-4-W-7O	-0.382339	-0.350394	-0.505387	0.0285174	-0.407881	-1.05535			-0.438844	-0.210021		-1.70898		0.116048	-0.322901	-0.507407	-0.798385		-0.403535	-0.900886	0.202843	-0.256195	0.288009	0.786324	0.533669	0.535566	-2.17467		1.08004	1.87086		-0.0696501	0.817061	3.82002	0.704435		3.68587		1.87801		-20.6309
4	4613178	white	W	breast	1-4-W-34003	1-4-W-8B	6.9402	4.74127	5.56165		5.0614	5.91114			5.91917	6.09203	2.92295	3.06733	7.76424	4.04302	3.22489	4.94662	5.59204		4.54239	4.52432	3.80134	4.95117	4.55141	1.57006	1.8075	1.17209	9.98309	1.29581	7.20533	0.222524	13.7114	5.14388	5.20717		8.84722		3.16987	9.16569	-0.232461				1.02337
4	4613178	white	W	duodenum	1-4-W-34003	1-4-W-8D	0.785875	0.204784	0.21656	0.20891	0.312896	0.0253453			0.452155	0.814059		0.412224		0.646434		0.0257682	0.608672		0.240716	1.59357		-0.598248	0.361373	0.175526	-0.537876	-0.532053	2.25275		0.0315486	-0.702083		0.284921	1.12223		0.698542
4	4613178	white	W	ileum	1-4-W-34003	1-4-W-8I	1.81392	0.887251	1.13875	0.828912	0.947949	0.894833			1.3685	1.40713		0.687798		0.739236		0.774971	1.51755		0.949241	0.814833	0.067062	0.202854	0.876404	0.00759062	-0.756995	-0.0661513	-0.573755		-0.687893	-0.380863		0.734027	0.4834		-0.370632
4	4613178	white	W	liver	1-4-W-34003	1-4-W-8L	1.50569	1.87101	-0.484371	0.722093	0.144707	1.19416			0.9593	1.365		2.25394		2.50419	2.07073	-1.15275	1.24596		-0.0446945	1.39073	2.25352	-1.28078	1.93846	4.52984	0.232946	0.742807			0.987698	1.03269		0.550629	0.265245		11.2079			12.5057					2.61396
4	4613178	white	W	ovary	1-4-W-34003	1-4-W-8O	-1.06651	-0.624918	-2.73361	-1.76167	-1.79607	-1.75314			-2.00415	-1.43108		0.136307		0.233014	0.0243027	-2.21439	-1.50991		-1.7904	-0.112553	0.112502	-2.49571	-0.296583	0.973534	-0.492852	-0.107462	-0.90411		0.0596504	1.25655		-0.996408	-1.0727		0.787752		4.66262
4	4613221	white	W	breast	1-4-W-34009	1-4-W-9B	6.32109	4.77527	5.09855	5.38427	4.97122	5.34271	6.22321	6.08018	5.36599	6.2347		3.35402	6.14581	4.38107	4.18508	4.83738	5.70584		5.28185	5.32566	3.73153	3.86875	4.59646	0.727001	1.03869	0.830995	8.8507	1.93825	6.56223	0.174106	12.9523	4.78395	4.03653		8.20054			8.56666
4	4613221	white	W	duodenum	1-4-W-34009	1-4-W-9D	-1.05452	0.679087	-3.27311	-1.51969	-2.07102	-1.7581			-1.90918	-0.73512				1.52261		-3.5991	-0.865973		-2.39683	1.90746		-2.28829	1.42974	1.09361	0.504538	0.857887			1.44627	-0.23435		-0.478561	1.72052
4	4613221	white	W	ileum	1-4-W-34009	1-4-W-9I	-0.753095	-0.476615	-1.70812	-0.700903	-1.49965	-0.764313			-1.11775	-0.564317	1.42821	-1.65073		0.845661	0.674293	-1.01446	-1.15334		-0.783208	1.25445	0.520004	-1.2879	0.291397	1.46259	0.199171	-0.083867	-0.458071		0.787122	-1.18311	0.142826	-0.561834	0.127267		-0.256048		0.270151		0.181589
4	4613221	white	W	liver	1-4-W-34009	1-4-W-9L	2.37538	1.93318	1.8636	2.11118	1.75676	2.12847			2.22287	2.43625	2.72499	0.217613		1.60137	1.28217	0.870736	1.73949		1.15665	2.55983	1.38637	0.217916	1.82175	3.67812	-0.209134	-0.176083	0.914858		0.576591	1.37727	2.08646	1.16145	1.38194	-0.0697335	11.8923		1.07313	12.6894					1.78709
4	4613221	white	W	ovary	1-4-W-34009	1-4-W-9O	-0.0888517	-0.38716	-0.674184	-0.486259	-0.466008	-0.733104			-0.713757	-0.27509		0.629049		0.0652988		-0.640163	-0.330065		-0.505135	0.766537		-0.846453	0.018154	0.0414975	-0.187276	-0.208389			0.0126622	2.29684		-0.285848	-0.254995		-0.520747		4.0354
5	4612758	brown	B2	breast	1-5-B-23735	1-5-B-10B	4.22663	4.10905	3.63598	4.35307	3.50637	4.48549	4.96765	4.79772	3.57516	4.63615		2.50602	4.86827	4.96479	4.18109	4.62443	3.20006		4.29646	5.002	4.35368	4.26731	4.55126	2.34107	3.55525	2.0352	10.6929	3.66565	7.4048	0.891244	13.9497	5.10286	5.82125	3.15785	6.49507			8.11923		4.48969
5	4612758	brown	B2	duodenum	1-5-B-23735	1-5-B-10D	2.38997	1.08568	1.77949	1.53435	1.60843	1.48183	1.93339	1.93023	1.55885	2.32897	1.51139	0.564256		0.0695774	0.671726	0.98745	1.83781		0.705165	0.792252	-0.37522	-0.138214	0.593924	-0.706193	-0.97361	-0.755703	2.73211	-0.932917	-0.060331	-0.155128	0.653042	1.13475	1.62308	-1.26714	0.622277		2.70912	2.10687	-0.233368	0.291808		-0.870433
5	4612758	brown	B2	ileum	1-5-B-23735	1-5-B-10I	2.106	1.6616	1.38891	1.65302	1.08984	1.28333	1.53007	2.32611	1.04288	2.33926		1.502	1.40335	0.802911	1.18802	1.02466	1.79125		0.0995314	1.4243	0.871758	0.0685639	0.726358	1.07033	0.780139	1.41935	1.56406	1.1425	1.21115	-0.472156	1.93169	0.980858	1.96343		1.65626		2.46042		1.55603			-0.102536
5	4612758	brown	B2	liver	1-5-B-23735	1-5-B-10L	2.83008	2.15334	2.41802	2.59211	2.10596	2.15606	2.96285	2.74338	1.91578	3.03064	3.06803	2.13738		1.91769	1.74461	1.42329	1.70012		1.39669	2.99835	1.85233	0.599267	2.05634	2.61024	0.922786	1.03427	1.17069		1.21545	1.83131	3.72387	2.52784	1.29172		11.1288			12.4208
5	4612758	brown	B2	ovary	1-5-B-23735	1-5-B-10O	-0.020991	-0.710983	-0.734177	-0.356234	-0.0951249	-0.877304	0.0850226	0.0374765	-0.942632	-0.166454		-0.650026		0.815103	-0.0827596	0.303531	-0.890261		0.662558	1.90591	0.0921381	0.194506	1.18506	-0.0461543	0.796842	1.35818	-1.87866		1.46114	1.32756		0.71162	0.114214	5.75966	-1.58048		2.70943		2.25846		-19.5714
5	4612833	brown	B2	breast	1-5-B-23609	1-5-B-1B	2.679	3.27651	-0.756242	0.672685	-0.0247806	-0.981985			1.59819	1.76957				3.63502	7.25259		2.04258			4.31384	7.82134		4.96542		3.57415	4.40271	9.90015		7.85472			2.05955
5	4612833	brown	B2	duodenum	1-5-B-23609	1-5-B-1D	5.73715	3.36541	4.16635	4.06708	3.78361	3.85205	4.32848	4.96894	3.79835	5.14352		0.81007	3.96011	0.587946	0.715236	2.60017	4.62477		2.96648	1.26445	0.18101	-0.706394	1.31961	-0.682464	-0.282163	-0.652632	-1.16698		-0.0282793	-1.268	3.58308	1.14503	0.39524	3.98539	9.39285		5.19725			5.52471
5	4612833	brown	B2	ileum	1-5-B-23609	1-5-B-1I	-0.215258	-0.102782	-1.13384	-0.00890992	-0.555542	-0.572402	0.172186	0.686254	-1.41677	0.318558	1.23299	0.0705052		0.652595	0.821529	0.000613695	-1.22789		-0.417549	1.4703	0.443842	-1.14094	0.946021	0.76776	0.601905	0.306189	1.43963		0.433681	-1.42696	1.83039	0.185099	0.946235		-0.618113		1.72059					-0.531825
5	4612833	brown	B2	liver	1-5-B-23609	1-5-B-1L	5.74254	3.1737	3.59903	3.85459	3.54176	4.06901	3.97771	4.79363	3.9622	4.48812		2.50996	1.5655	1.21136	2.07196	3.19156	3.90625		2.97085	-0.0817116	0.137625	-1.08312	1.62577	-2.04089	-2.23003	-1.5562	-3.04363		-1.57523	0.468203	1.82793	2.66232	0.100494	3.59415	12.6425			11.1708					4.54957
5	4612833	brown	B2	ovary	1-5-B-23609	1-5-B-1O	3.4119	1.11528	1.60454	1.69096	1.63807	1.67227	1.64527	3.00661	1.50927	1.78205		0.368092	-0.441083	-0.55408	0.0893803	1.39106	1.94719		1.40537	-1.38886	-1.32411	-0.829769	-0.0697806	-3.23439	-2.89726	-1.3706	-4.24351	-2.54486	-2.33739	1.96575	0.932919	0.881111	-1.69972	2.26769	4.79685		6.0498	4.04258	0.895981	2.00554		-1.55105	-0.928999
5	4613137	brown	B3	breast	1-5-B-23642	1-5-B-2B	5.20072	4.22602	4.44543	4.58895	4.1547	5.08234			4.91075	4.73578	4.10778	3.39018	5.46252	3.78529	3.53304	3.93353	4.33704	4.75959	4.1304	4.45312	3.6458	4.75461	3.69545	1.77185	2.02884	1.32835	10.4177	3.60035	7.90698	1.48436	13.5558	4.52691	4.45443	2.70019	7.20225			6.49554		1.81773
5	4613137	brown	B3	duodenum	1-5-B-23642	1-5-B-2D	4.39436	2.20269	2.49725	2.6246	2.3678	2.96462	2.81489	3.51836	2.82863	3.74579		0.314026	1.12986	0.272154	1.06585	1.71734	2.98989		1.56517	-0.0294964	-0.487241	-0.567766	0.70645	-1.84149	-3.07809	-1.74951	-0.172664		-1.20783	-0.922206	0.216008	1.24084	0.307355	2.64867	7.63959	-20.696	1.76162	0.965391	0.844703	2.54607		0.0955906	0.503409
5	4613137	brown	B3	ileum	1-5-B-23642	1-5-B-2I	1.25412	0.911337	1.66814	1.00784	0.869759	1.47541			1.36272	1.18571	-0.000875971	0.742054		0.156659	0.293477	0.649956	1.24012		0.701802	0.349572	-0.137731	0.564988	0.468628	0.797144	-0.412733	0.34478	1.70578	-0.0559897	0.31728	-0.202441		0.67086	1.36276		2.23741		0.871385		0.13193
5	4613137	brown	B3	liver	1-5-B-23642	1-5-B-2L	3.5211	2.8739	1.47594	2.46922	1.71895	1.52058			2.36609	2.98781	2.7075			1.66277	2.47279	0.238875	2.61943		0.763424	1.32833	1.99856	-0.318826	2.26383	1.83339	0.0518552	0.585201	2.3974		1.09116	1.72429		1.64898	1.66275		12.2127			12.7346
5	4613137	brown	B3	ovary	1-5-B-23642	1-5-B-2O	0.276806	0.201829	-0.00504851	-0.14539	-0.174304	0.152264			-0.087846	0.486956	0.423209	0.330046		0.344542	0.0288587	-0.021089	-0.0142088		0.235206	1.01211	0.426517	-0.0051525	0.585976	-0.199625	0.0664803	0.657909	-1.50911	2.69897	0.769707	1.10947		0.104283	-0.341262	2.7729	7.62164		2.17748	7.65715	1.9966	1.70477
5	4614273	brown	B3	breast	1-5-B-23658	1-5-B-3B	3.90629	4.46841	3.28775	4.43834	3.7656	3.7342			4.09813	4.30962	5.17681	4.31483		4.61865	4.54445	3.31534	4.05268		3.7741	4.56118	4.57384	3.93148	4.50918	2.20524	2.81876	1.88583	10.8819		7.93652	0.347827	13.9777	4.53975	5.73068		8.90358			8.3848
5	4614273	brown	B3	duodenum	1-5-B-23658	1-5-B-3D	0.128455	0.39037	-1.6224	-0.396069	-0.470316	-0.571878			-0.404263	-0.0755981	1.29771	0.544653		0.773964	1.18897	-1.87655	0.0686744		-1.24424	0.324205	0.93629	-1.89691	0.611586	0.491731	0.216978	0.183337	2.56098		0.226213	-0.719095		0.180689	1.53296	0.911236	3.17572			4.2009
5	4614273	brown	B3	ileum	1-5-B-23658	1-5-B-3I	0.0293895	0.455989	-0.345424	0.30105	0.0199567	-0.515299			-0.0259903	0.0586255	1.45402	0.278973		-0.0224415	0.560702	-0.901075	0.30153		-0.946395	-0.382174	0.0781263	-1.22094	0.0645324	0.265337	-0.190275	0.00938921	0.626759		0.280223	-1.14907		-0.0529304	0.833119		1.69737						-23.1222
5	4614273	brown	B3	liver	1-5-B-23658	1-5-B-3L	1.23148	2.23835	-1.12095	0.764266	-0.040608	0.231597			0.238219	0.88902	3.33544	1.13633		2.32763	2.67808	-0.954395	0.666436		-0.00320263	1.34645	3.01778	-1.19194	2.19042	1.83569	0.533785	0.846402	1.88889		1.37778	1.20599		1.24586	1.68239		11.1693			11.5771
5	4614273	brown	B3	ovary	1-5-B-23658	1-5-B-3O	1.77884	1.04792	1.32986	1.20549	1.19364	0.856841			0.907789	0.744372	0.641072	-0.284555	-0.267042	-1.16419	-0.638287	-0.278659	0.870935		-0.898984	-0.665286	-0.935833	-0.540002	-0.273373	-0.252145	-0.107493	-0.139313	-2.67263		0.723642	2.75037		-0.0880146	0.296192		5.75028		2.88802	4.8745	1.53477
5	4612997	brown	B3	breast	1-5-B-23669	1-5-B-4B	4.0272	4.7066	0.894605	3.06975	2.62701	3.09914			3.14439	3.00527	6.43467	3.92282		5.68712	5.7082	1.7175	3.57075		3.17891	2.99332	6.09852	2.55805	4.94576	1.76295	3.60787	2.8112	10.4975		8.37292	-0.0666987	13.5177	4.09255	5.57867		6.42758
5	4612997	brown	B3	duodenum	1-5-B-23669	1-5-B-4D	3.25464	1.51395	2.10159	1.87367	1.83728	2.54629			2.32647	1.94522	-0.975451	-3.21211		-1.43565	-0.598618	0.42115	2.33054		-0.120478	-3.35262	-0.572264	0.212221	-0.414433	-0.887413	-1.1392	-1.35426	3.34519		-0.865359	-1.13191	-0.386268	0.912955	1.59236	-1.7667	2.28818		-0.12769	3.73923	0.112028	0.866976		-0.596344
5	4612997	brown	B3	ileum	1-5-B-23669	1-5-B-4I	5.50307	3.08624		3.74612	3.75424				4.59785	3.94722	-0.0811269		1.51087	2.27236	2.00218		4.25269			-0.547815	-0.0394274		1.91481	-0.534471	-0.652708	0.109441	1.77409		-0.119552	-0.665032		2.91217	1.23638		2.70707
5	4612997	brown	B3	liver	1-5-B-23669	1-5-B-4L	2.14769	2.31215	1.74395	2.50791	1.61495	2.08461			2.1647	2.36162	3.40796	1.98674		1.16409	1.6991	0.711478	2.12048	2.37267	0.78082	1.82807	1.67441	0.199124	1.94903	-1.30667	0.214848	0.386541	0.814281		1.25175	2.1699	0.610423	1.79002	1.06601	1.45804	12.2847			10.8942					2.69839
5	4612997	brown	B3	ovary	1-5-B-23669	1-5-B-4O	2.4691	0.420018	0.571899	1.13294	0.644188	1.14633	1.15288	2.31039	0.457272	1.36878		0.877727	1.15258	0.385041	-0.255605	1.13464	1.09354		1.46039	-0.296543	-0.421367	-0.375605	0.324758	-0.836434	-2.73469	-0.476155		-0.100923	-0.00925085	0.704048	-0.385578	0.751072	-0.0990248	4.88855			3.32336	1.27772	2.73992		-19.9601
5	4613018	brown	B2	breast	1-5-B-23680	1-5-B-5B	3.61859	3.62532	0.15341	1.71144	1.21616	2.09358			1.84799	2.61044	3.92822	4.4033		4.74897	4.8543	0.323838	2.55788		0.574867	4.44775	5.02815	2.02097	3.56472	0.688341	2.75074	2.1296	9.79457		7.67978	-0.751777	13.2337	2.98732	3.71703		5.781
5	4613018	brown	B2	duodenum	1-5-B-23680	1-5-B-5D	2.81877	1.73113	1.46749	1.50322	1.47468	1.61863			1.8791	2.23512	0.772831	0.716452	1.10764	0.193596	0.834428	-0.0664153	1.98865		0.28791	0.8074	0.19744	-0.943004	0.331298	-0.59497	-0.363132	-0.186526	2.05448		0.139486	-0.576775	1.41704	0.610139	1.4773	1.11738	2.12053		1.62005	3.82574	1.08538	2.40483		0.743028
5	4613018	brown	B2	ileum	1-5-B-23680	1-5-B-5I	2.40768	2.51241	1.00185	1.76565	1.61427	1.10438			1.51596	1.90415				1.13323		-0.567452	1.56975		-0.382785	1.44427		0.0431887	0.807079		0.998149	1.74821			2.10607	-0.717067		0.299905	2.10462		1.78744
5	4613018	brown	B2	liver	1-5-B-23680	1-5-B-5L	2.76793	2.15001	1.26753	1.5209	1.17798	1.08157			1.8724	2.19368				1.81475	2.35986	-0.79321	1.86445		0.228208	1.30371		-0.953302	1.92787		-0.226757	0.508541			0.228854	1.15478		1.21854	1.0246		11.8355			11.0334
5	4613018	brown	B2	ovary	1-5-B-23680	1-5-B-5O	0.485112	-0.104758	-1.01086	-0.610478	-0.621207	-0.767339			-0.459565	0.31111	-0.493802	0.731565		0.931065	0.660457	-1.17164	-0.123658		-0.571444	0.422464	0.111749	-1.25222	0.103702	1.62257	-0.510211	0.484011	-1.82571		0.677925	0.392416	-0.679607	-0.00679919	-1.1592	2.17412	3.58199		2.59578	3.70683	2.80972
5	4614288	brown	B3	breast	1-5-B-23686	1-5-B-6B	4.25855	3.90885	1.41132	2.75428	2.15895	2.7007			2.82326	3.3797	4.40597	2.89832	4.41867	4.01489	4.16185	1.13593	3.43861		1.40035	3.33834	4.19064	2.06939	3.4939	1.99971	1.97039	1.74769	9.68472		6.98022	0.560604	13.0448	3.31965	4.40618		6.35722
5	4614288	brown	B3	duodenum	1-5-B-23686	1-5-B-6D	1.48254	0.990246	0.0295987	0.714495	0.270264	0.557881			0.618218	0.942528				0.0434039	0.906083	-0.680973	1.202		-0.8526	0.416994	0.515955	-0.604864	0.527429	1.03289	0.0916407	-0.129938	2.44655		0.599827	-0.605027		0.361003	1.81095		2.68829
5	4614288	brown	B3	ileum	1-5-B-23686	1-5-B-6I	1.92422	0.313304	0.499852	0.376419	0.646165	0.672488			0.889419	0.826625	-0.772582	-1.20175		-0.478628	0.349849	-0.33364	1.03376		-0.158174	-0.864293	-0.542655	-0.965095	-0.394208	1.35785	-0.780569	-0.433726	1.07882		-0.293812	-1.28249		0.345768	0.153082	0.794482	-0.0609657		0.973113		1.15364			-0.262558
5	4614288	brown	B3	liver	1-5-B-23686	1-5-B-6L	-0.907837	0.948521	-1.75369	-1.82926	-1.62357	-2.41861			-1.41074	-0.79148	4.29494	2.89959		1.86817	3.66383	-4.9413	-0.534277			1.47504	3.73927	-0.566907	1.6021	3.02669	1.17783	1.83848	2.07106		1.71882	1.06407	3.73375	0.633965	0.432263		9.82633			11.4996
5	4614288	brown	B3	ovary	1-5-B-23686	1-5-B-6O	2.3131	0.11848	0.691003	0.366529	0.539364	1.09269			0.88798	1.0931	-0.454296	-2.63435	-0.250367	-0.244746	-0.832225	0.120047	0.908222		-0.433577	-0.206936	-0.953207	-0.482339	-0.277672	0.235602	-1.68908	-0.424626	1.17458	0.268911	0.63827	0.561504	0.338756	0.270278	-0.343708	4.00942	11.0463	-17.2314	5.33105	3.15717	1.59834	2.0392	-21.0415	-0.618469
5	4611412	brown	B3	breast	1-5-B-23701	1-5-B-7B	3.2988	4.58916	1.07836	3.26516	2.05222	2.19172			2.16403	3.35394	5.279	4.3207		5.5485	5.73669	2.44566	2.74675		2.93309	3.564	5.88081	3.08946	4.68954	3.43213	3.52087	2.89152	10.9639		8.31562	0.58001	14.057	4.04489	5.95631		6.39193
5	4611412	brown	B3	duodenum	1-5-B-23701	1-5-B-7D	2.10253	1.00671	1.70604	1.2538	1.26342	1.32035			1.8105	1.52227	0.890076	-2.09151		-0.67363	-0.181177	0.476515	1.48071		0.186846	-0.660067	-0.792588	-0.20704	0.0269657	-0.378283	-1.09544	-0.809534	3.57195		0.318835	-0.337541	-0.623991	0.821317	1.93934	1.00107	0.955361		0.869124	1.86135		0.930678		-1.77032
5	4611412	brown	B3	ileum	1-5-B-23701	1-5-B-7I	-0.750251	0.0991091	-1.54628	-0.321042	-1.22705	-1.37737			-1.28185	-0.215198	0.731516	-0.325974		0.779843	1.06801	-0.654876	-0.837774		-1.01437	-0.0137163	0.912993	-1.13458	0.0314823	0.412156	0.18118	0.831785	1.60118		0.792383	-0.765098		-0.418439	1.24447				1.92961
5	4611412	brown	B3	liver	1-5-B-23701	1-5-B-7L	1.03119	1.91133	-0.293255	0.825494	0.165207	-0.086013			0.363903	1.69952				2.1873	2.06503	-0.339466	0.515144		-0.182807	1.83124	2.35111	-1.47193	2.21955	-0.905658	0.618102	0.926707	0.950212		1.47928	1.70496		1.51725	1.99755		11.6652			12.2144
5	4611412	brown	B3	ovary	1-5-B-23701	1-5-B-7O	-0.143846	0.0787753	-0.90985	-0.153109	-0.190587	-1.1768			-0.778101	0.127878				0.569556	0.624811	-0.786965	-0.171944		-0.529762	0.0382256	0.558781	-1.2549	0.2998	-1.07935	0.451283	0.915339			1.07727	1.79269		0.358252	1.38969		2.12954		5.60501
5	4611279	brown	B3	breast	1-5-B-23716	1-5-B-8B	4.3573	4.73786	1.15426	2.83697	2.42011	3.4874			3.11239	3.69391	5.50944	4.38683		5.64111	5.43143	1.33078	3.46728		2.90553	4.57523	5.80267	2.40561	4.89294	2.51848	2.89417	2.76578	10.1596		8.27142	-0.466417	13.5314	4.2461	5.40346		6.19968			9.63267
5	4611279	brown	B3	duodenum	1-5-B-23716	1-5-B-8D	1.51765	1.04933	0.967475	1.17144	1.10506	1.38129			1.47299	1.36249	1.03708	0.155663		0.398659	0.832309	0.108906	1.43641		0.505934	0.188003	0.113381	-0.804028	0.675657	0.811319	-0.782532	-0.0607981	1.86102		-0.287239	-0.841932		0.650816	1.79687		3.5512
5	4611279	brown	B3	ileum	1-5-B-23716	1-5-B-8I	1.63868	0.776338	1.17251	0.750265	0.660153	1.22053			1.00626	1.13516	1.33578	0.0671527		-0.343895	0.00553934	0.0906715	0.982484		0.102592	0.351585	-0.37184	-0.183188	-0.161915	0.444478	-0.550182	-0.158234	0.71306	0.813662	0.475758	-0.8105	2.01989	0.306744	0.43875	-0.058194	-0.675799				-0.229825		-22.2573	-0.872358
5	4611279	brown	B3	liver	1-5-B-23716	1-5-B-8L	2.17831	1.97266	1.26906	1.69856	1.25142	1.97718			1.71102	2.41711	2.75386	1.67274	1.00415	1.52714	1.29736	0.631123	1.6143		0.839025	1.94685	1.75086	0.0209294	1.45767	2.50365	-0.524419	-0.164903	-1.04572	0.456746	0.18839	1.09308	1.57879	1.5414	1.5419	3.97336	11.9611			11.383					1.89344
5	4611279	brown	B3	ovary	1-5-B-23716	1-5-B-8O	0.366233	0.223953	0.452477	0.297963	0.449773	0.277679			0.468602	1.25518		-0.773944		1.18809	-0.00214645	0.74143	0.507452		1.18626	-0.464311	-0.203692	-0.0884414	1.07703	1.89449	-0.529539	1.07493	0.610297		0.462062	1.12573		0.851597	-0.303368	5.84506	1.75612				2.3313		-19.4892	1.36587	2.06468
5	4611283	brown	B2	breast	1-5-B-23726	1-5-B-9B	5.94459	4.13414	4.89259		4.27496	5.16002			5.08699	5.09137	4.22854	4.8457	7.21132	3.89366	3.19054	4.489	4.60081		4.20811	4.7174	3.70531	4.67297	3.9985	3.04349	2.06341	1.1153	11.116	3.08286	7.67703	0.202661	14.0438	4.92186	5.03242	1.3666	4.23262			4.35371	1.53732		-21.8554
5	4611283	brown	B2	duodenum	1-5-B-23726	1-5-B-9D	0.587079	0.716777	-0.475608	0.124319	0.10148	0.326224			0.350207	0.407266						-0.943714	0.287795		0.0654219	1.68526		-1.40343	1.47555	1.1084	0.293949							0.329028	2.05336
5	4611283	brown	B2	ileum	1-5-B-23726	1-5-B-9I	-2.24808	-0.46464	-5.61108	-3.8973	-4.50167	-4.09256			-4.15653	-2.4501	2.37052	2.66149		2.18418	3.09069	-4.43403	-2.55412		-4.29702	1.91054	3.34319	-3.19185	0.865027	2.89112	1.4494	2.04361			1.70534	-2.30371		-0.93479	0.30925
5	4611283	brown	B2	liver	1-5-B-23726	1-5-B-9L	4.40504		3.06082			3.33793			3.25146	3.60261	1.30473	0.181424	4.93853	1.04889	0.798858	1.73837	3.15036		1.39438	1.96157	0.773337	0.731419	1.50746	0.670462	-0.761857	0.0149744	0.951213		0.571078	2.0753	2.15647	2.1927	0.76587	2.07749	12.5228		-0.194915	12.496	-0.784801				1.45339
5	4611283	brown	B2	ovary	1-5-B-23726	1-5-B-9O	-0.123355	-0.138338	-0.941696	-0.338819	-0.26855	-0.908584			-1.04769	-0.606096						-0.67653	-0.756167		-0.61159	0.879531		-1.71489	-0.344906	-0.532848	-0.131586	-0.344252			0.535667	1.68163		-0.873614	-1.10262		4.22643
5	4613151	white	W	breast	1-5-W-34018	1-5-W-10B	3.68187	3.93574	2.89658	4.13766	3.24992	3.5426	4.61624	4.65321	2.9208	4.26919	5.67498	4.0193	6.71154	4.79355	4.6269	3.73184	2.877		4.32213	5.60038	4.53755	3.43728	4.54196	2.27774	3.29236	1.57936	10.089	4.15322	7.15298	-0.969696	13.3391	4.15984	4.48053		5.01333			6.91839
5	4613151	white	W	duodenum	1-5-W-34018	1-5-W-10D	0.772929	0.500585	0.705781	0.934973	0.465408	0.480622	1.06197	1.1184	0.258733	0.983923	1.75869	-0.0386006		0.290277	0.893001	0.0986982	0.252803	0.929812	0.236564	1.59186	0.426414	-0.342472	1.05087	1.23952	0.638801	0.107109	2.93375		0.935356	0.283705		0.395745	1.83284		2.7852		1.35524	3.04313	0.558646
5	4613151	white	W	ileum	1-5-W-34018	1-5-W-10I	0.477784	0.291794	0.306274	0.362257	0.14901	-0.0555932	0.669537	0.188435	-0.158794	0.797483	2.08291	-0.296366		0.759222	0.721257	0.528554	-0.118755		0.425342	2.00366	0.199867	0.0739223	0.873171	1.15083	0.413996	0.100292	-0.609426	1.75632	-0.10056	-0.656055	0.648603	0.622953	0.107893		-2.7101		-0.144377		-0.415709			-0.756005
5	4613151	white	W	liver	1-5-W-34018	1-5-W-10L	2.22049	1.79741	1.84346	2.20756	1.5757	1.79531	2.52828	2.27984	1.33734	2.32327	2.44487	0.857242		1.26168	1.76979	1.03566	1.34516		1.15128	2.61122	1.53804	0.22573	1.85067	0.324732	0.850298	0.729315	0.933168		0.936622	1.75941	2.7503	1.45413	0.243276		11.5146			12.1363	1.00024				2.3617
5	4613151	white	W	ovary	1-5-W-34018	1-5-W-10O	-0.564198	-0.775469	-1.10989	-0.507255	-1.12811	-0.792687	-0.226942	-0.283943	-1.84934	-0.437341	1.04818	-0.964727		0.147033	0.00573197	0.471155	-1.46774		0.426602	1.15815	0.0508309	-0.628403	0.400692	2.25207	0.889249	-0.180523	1.40293		0.246644	-0.313094		0.375698	2.67754		6.14737	-17.8785	7.33108	4.93703	2.01572
5	4613212	white	W	breast	1-5-W-33917	1-5-W-1B	2.77689	3.44105	-0.868799	0.390799	-0.015183	-0.643804			1.07421	1.17567		2.57725		4.51742	7.44225	-1.68873	2.08752		0.567934	5.03643	7.65263	-1.0728	4.6295		4.2369	3.21146	9.30081	6.08017	8.47411		14.0865	2.48749	5.39933					9.83207
5	4613212	white	W	duodenum	1-5-W-33917	1-5-W-1D	1.76402	1.54676	2.15873	1.46386	1.31392	1.81503			2.16326	1.88012	1.33403	0.685214	2.56394	0.875039	1.19401	1.42137	1.67805		1.83044	1.50965	0.938257	1.10884	1.71736	0.937021	-0.32906	0.447019	2.7715		0.747351	0.205269		0.885965	1.91219	0.143917	0.720275		1.25699
5	4613212	white	W	ileum	1-5-W-33917	1-5-W-1I	2.37756	0.442424	0.916942	1.14784	0.846829	1.01407	1.08837	1.41988	0.808079	1.76363	0.666423	-0.509418	2.92107	-0.765111	0.0237454	0.45874	1.47476		0.728475	-0.0755389	-1.34585	-1.31244	-0.536541	-1.08223	-2.1071	-1.56679	1.24596	-1.33452	-1.51793	-2.34259		0.829626	-0.514699	-0.219391	-0.623639		1.76897	0.636403	-0.762783	-0.909166	-25.5594	-2.10979	-1.60441
5	4613212	white	W	liver	1-5-W-33917	1-5-W-1L	2.64557	2.55759	2.67337	2.26774	1.95591	2.99153			2.64478	2.74973	2.30197	1.55832		1.84661	1.71793	1.1346	2.53078		1.69575	2.05061	2.01942	0.550497	2.06	3.15698	0.144793	0.349141	0.964129	0.335524	1.08527	1.87141		1.42766	1.72818		12.2364			12.7605
5	4613212	white	W	ovary	1-5-W-33917	1-5-W-1O	2.51146	0.84111	1.1598	0.961994	0.977714	1.69644			1.20579	0.720857	2.16847	-2.10073		-1.40155	-0.535122	0.18217	1.20107		-0.101771	-0.470323	-0.913559	-0.0907124	-0.500988	-0.0721243	-1.01512	-0.691012	-0.103887	-0.873705	0.431775	1.84543		-0.138061	0.355352		6.98858		3.34286	6.83538
5	4613142	white	W	breast	1-5-W-33925	1-5-W-2B	3.41598	4.0407	0.756574	2.83762	2.27001	3.09285			2.8057	3.05278		3.73334		6.05778	5.46582	1.48659	3.44288		2.80655	5.30622	6.19554	2.33602	5.32732	2.00201	3.50781	2.68093	9.55904		8.14573	0.5925	13.4069	3.911	4.49045
5	4613142	white	W	duodenum	1-5-W-33925	1-5-W-2D	-0.358023	0.143347	-1.35567	-0.401639	-0.299906	-0.207007			-0.361837	-0.678492	0.959707	-0.951167		0.489635	0.898242	-1.56105	0.0114685		-0.551268	0.253371	0.848693	-1.69752	0.729411	1.28509	0.542628	0.23999	2.80628		0.735463	-0.730179		-0.0370694	1.11193		3.02969			5.4226
5	4613142	white	W	ileum	1-5-W-33925	1-5-W-2I	-0.10089	0.517473	-2.06082	-0.766633	-0.972366	-1.12207			-0.799676	-0.584288	1.83047	0.270138		0.837216	1.4924	-1.84776	-0.307527		-1.26499	0.418848	1.29674	-1.67236	0.746077	1.30936	0.574966	0.996496	-0.0287634		1.18282	-1.32702		-0.268623	0.415745
5	4613142	white	W	liver	1-5-W-33925	1-5-W-2L	1.40741	2.47664	-0.911899	0.990301	0.279164				0.906707	0.674119							1.26057						2.84682									1.39331			11.0615
5	4613142	white	W	ovary	1-5-W-33925	1-5-W-2O	1.52694	2.51122	-0.982852	1.08283	0.605339	0.545467			1.01772	1.35832				2.20051	2.51389	-1.85133	1.37486		-0.60325	1.41947	2.72139	-1.5026	2.12052	3.65621	0.864862	1.13797			1.08647	0.400231		0.609893	1.22819		10.9735			12.2645
5	4613164	white	W	breast	1-5-W-33941	1-5-W-3B	2.47894	1.9504	1.7033	2.03036	1.69419	2.26106			2.10832	1.956	1.681	0.621547	1.80085	0.852119	0.776757	1.34058	1.92944		1.2242	1.39599	1.15537	1.69732	1.46853	1.28537	0.72616	0.233346	7.06346	1.34401	4.07592	1.90098	10.3307	1.74374	1.25722		8.34819			7.89705					-1.57206
5	4613164	white	W	duodenum	1-5-W-33941	1-5-W-3D	0.650114	2.23857	-0.140171	1.40584	1.04013	0.10565			0.54282	0.964917		-0.230877		1.35193	2.06965	0.667118	0.773507		1.24891	1.88486	1.91517	-0.4168	2.1389	0.0346248	0.956353	1.49206	1.77015		0.959803	-1.37531	2.64147	0.73046	2.61573		3.93674			5.80718
5	4613164	white	W	ileum	1-5-W-33941	1-5-W-3I	-0.176909	0.524353	-1.47471	-0.479289	-0.854092	-0.983847			-0.72506	-0.190696				0.834128	1.21053	-1.5155	-0.217623		-0.781732	0.39064	0.97102	-1.23592	0.748194	-0.0440634	0.514243	0.894002			0.961031	-1.37609		-0.469157	0.450038		1.65175
5	4613164	white	W	liver	1-5-W-33941	1-5-W-3L	4.82545	3.0059	3.95118	3.49214	3.1035	3.71565	3.81818	3.47607	3.46809	4.11357		1.153	2.57622	0.8569	1.68851	2.23893	3.81142		2.27602	1.07979	0.534528	0.113673	1.86113	-0.923509	-1.33798	-0.239385	-0.789322	-0.635841	-0.300371	0.969652	1.63092	2.16323	-0.693091	2.82397	12.4442			11.9182	1.64772			0.85708	4.62037
5	4613164	white	W	ovary	1-5-W-33941	1-5-W-3O	1.00915	0.134621	0.488653	0.323415	0.235603	0.405384			0.395408	0.751192	-0.756754	-0.689388	2.40184	-0.781546	-1.0239	-0.00404069	0.547081		-0.266051	-0.177957	-0.742418	0.0732133	-0.00513936	1.76829	-0.521603	0.000182292	0.646738	1.48446	0.955932	1.43047	-0.959648	0.215916	-0.152915	5.22736	4.73593		2.98572	4.23335	-0.034865	-0.737311	-19.0472		-1.43254
5	4613282	white	W	breast	1-5-W-33947	1-5-W-4B	4.8261	5.02149	2.50025	3.8096	3.32455	4.01496			3.94543	4.73851	5.36045	4.68756	6.78267	6.29293	5.51381	2.99959	4.57905		3.77067	5.91476	5.75344	3.86623	4.97857	2.68522	3.46263	2.28781	10.5595		7.8552	-1.05786	13.5688	4.77286	4.89491		6.20798			7.63738
5	4613282	white	W	duodenum	1-5-W-33947	1-5-W-4D	0.0795312	0.324239	0.0662286	0.539922	-0.161141	0.217282			0.0616438	0.854526	-0.0613009	0.00798434	1.78074	0.881636	0.967576	-0.109284	-0.0847802		0.133935	1.05313	0.711471	-0.319251	0.501481	0.898362	0.522632	-0.0686259	3.76213	0.916379	0.99974	-0.647183	2.49675	0.528086	1.06148						0.542686	0.208777
5	4613282	white	W	ileum	1-5-W-33947	1-5-W-4I	0.130999	0.955711	-1.2353	-0.185828	-0.944724	-0.15451			-0.811264	0.614678	-1.0546	0.359049	1.96546	1.49513	1.46768	-0.502761	-0.0117011		-0.768437	1.8145	1.64119	-0.601378	0.565913	0.879924	0.967168	0.873023	0.958065		1.40227	-1.58199		-0.0939476	1.08499		2.52718
5	4613282	white	W	liver	1-5-W-33947	1-5-W-4L	2.10992	1.89509	1.13202	1.57634	1.2789	1.19322			1.6315	2.15559	2.25903	0.911052		1.8598	1.93109	0.13483	1.98198		0.624575	2.38339	1.80584	-0.231722	1.56248	0.0560452	0.134719	0.53892	0.245811		0.749085	1.32236		1.35223	-0.328678		12.1325			12.4249					3.00577
5	4613282	white	W	ovary	1-5-W-33947	1-5-W-4O	0.160952	-0.587471	-0.485384	-0.380729	-0.299067	-0.633508			-0.268418	-0.242757		-0.624154		0.365385	-0.338187	-0.379469	-0.219898		0.327156	0.56048	-0.032269	-0.0433034	0.260273	1.01695	0.0842226	0.724835	-0.809021		1.46302	1.41873		0.355339	-0.305347	5.29775	5.12817		1.89834	5.10617	0.419258		-19.6109
5	4613251	white	W	breast	1-5-W-33974	1-5-W-5B	-0.421078	-0.851724	-1.08473	-0.720502	-0.632808	-1.11232			-1.04921	-0.617082		-1.46256		-0.263209	-0.49202	-0.916747	-0.617286		-1.06893	-0.115851	-0.517791	-1.34828	-0.84052	1.83848	-0.929635	-0.549229	0.463429		-0.368486	0.956085		-0.337818	-1.66715		2.41858		2.69451		0.798991
5	4613251	white	W	duodenum	1-5-W-33974	1-5-W-5D	2.76135	0.7461	1.56893	1.16511	1.39647	1.64823			1.94154	1.605	0.0797073	-1.02872		-0.257423	0.189102	0.411651	1.71662		0.452827	0.439195	-0.36571	-0.00843061	0.210066	0.11358	-1.02796	-0.806904	2.84938		0.336885	-0.552839	-0.11798	0.900799	1.09145	1.02236	1.34763		2.17635	1.40468	-1.46041	0.407055		-2.16334
5	4613251	white	W	ileum	1-5-W-33974	1-5-W-5I	0.213351	0.00903221	-0.991589	-0.165356	-0.712687	-0.421993			-0.574151	0.296074	0.0768206	-0.842286	-0.0317758	0.193799	0.590284	-0.721198	-0.170611		-0.641849	0.475963	-0.00757799	-1.29495	-0.642436	0.28598	-0.215022	-0.353343	2.02764		0.602404	-1.06546	-0.140033	-0.167247	0.338866		-0.235567			1.67433
5	4613251	white	W	liver	1-5-W-33974	1-5-W-5L	4.14619	2.97245	2.6528	2.82637	2.67963	2.79266			3.19251	3.45797	3.48726	1.32984		2.21004	2.7186	1.18562	3.46897		1.88143	1.3805	1.89271	-0.0670843	2.1971	-0.142056	-0.222931	0.676215	-0.0281471		0.907576	1.26927		2.03763	1.05015	1.66714	12.6519			12.8837					2.01293
5	4613251	white	W	ovary	1-5-W-33974	1-5-W-5O	1.34994	-0.082044	0.616382	0.14386	0.160914	0.317919			0.42496	0.576672	-0.529101	-1.04133	-1.46191	-0.123666	-0.590843	0.0748484	0.537444		0.208107	-0.812628	-0.657888	-0.171172	-0.0735745	1.43691	-1.11748	-0.204494	-0.0675771		0.614575	0.916709	0.0371838	-0.322496	-0.350927	4.93634	4.98511		3.11755	5.03289	0.842658	-1.11965	-18.5018
5	4613247	white	W	breast	1-5-W-33992	1-5-W-7B	3.08503	3.01672	2.96568	3.41018	2.54536	2.99623			3.50499	3.76845	3.03946	1.16143	2.34464	3.82777	3.16872	3.42961	2.48156	4.03496	3.62271	2.935	3.39164	3.56213	3.68266	1.89462	2.43926	1.01753	10.093		6.89246	-0.0165032	13.3197	4.0273	4.31049		2.56888			5.79639	2.55758
5	4613247	white	W	duodenum	1-5-W-33992	1-5-W-7D	0.941282	0.65991	1.24409	1.03833	0.679189	0.571461			1.0382	1.11243	0.994137	-0.244329		0.908674	0.748905	0.597676	0.242506		0.39726	1.0263	0.632431	0.431497	1.33189	0.684901	0.28636	-0.0937712	1.73811		0.733282	-0.0138638	1.93975	0.614283	1.92634				1.06774		-0.660022
5	4613247	white	W	ileum	1-5-W-33992	1-5-W-7I	-2.26903	-1.31019	-2.96126	-1.63561	-2.25757	-2.39557			-2.50914	-1.1545	0.452868	-1.23794		0.792716	0.625965	-1.76552	-2.4448		-1.49248	0.461837	0.729873	-2.10943	0.190765	1.00501	0.407436	-0.328034	0.23663		0.452837	-1.01381	1.77611	-0.483174	-0.277299					2.59043	0.937899			-0.567534
5	4613247	white	W	liver	1-5-W-33992	1-5-W-7L	1.27148	1.52587	1.04691	1.79288	1.0491	1.24796			1.54087	2.28323	1.65434	0.65746		2.09751	1.64714	0.447432	0.586236		0.570888	2.31115	1.91932	-0.209367	1.84809	2.24436	0.671793	0.721136	0.151573		0.988693	0.856792	2.62164	1.48883	1.53906	0.870798	11.158			12.5988	2.03006				2.40026
5	4613247	white	W	ovary	1-5-W-33992	1-5-W-7O	-1.26092	-0.562948	-0.948043	-0.00836682	-0.928705	-0.81674			-1.14985	-0.100097		0.379979		1.06703	0.366238	-0.409627	-1.22783		-0.298441	-0.768655	0.732197	-1.20271	0.742543	2.64595	1.53201	1.0579	2.09296	0.977608	2.00947	1.05485	3.83154	0.248241	0.116648	3.76257	5.1661		3.93447	6.30177	3.73378		-19.844
5	4613178	white	W	breast	1-5-W-34004	1-5-W-8B	4.29911	4.47725	1.9395	3.36742	2.99559	3.61204			3.46879	4.16277	5.12019	4.37213		5.64838	5.05719	2.37778	3.68006		3.56263	5.26143	5.53785	2.84276	4.94839	2.11133	2.95005	2.0543	9.55444		7.65948	-0.831828	13.1605	4.14409	5.23418
5	4613178	white	W	duodenum	1-5-W-34004	1-5-W-8D	0.637306	0.778628	-0.982418	-0.285597	-0.383849	0.221614			-0.091736	0.453958						-1.72722	0.317258		-0.434164	1.55361		-1.67766	1.18364									0.183169
5	4613178	white	W	ileum	1-5-W-34004	1-5-W-8I	0.569907	0.466256	-0.22132	0.176846	0.0850025	-0.029894			0.072351	0.559909						-0.369936	0.454744		-0.249494	1.25851		-0.626506	0.668768						0.660253	-1.17482		0.112389			0.282896
5	4613178	white	W	liver	1-5-W-34004	1-5-W-8L	1.57862	1.71305	-1.12612	0.280315	-0.0597083	0.570427			0.76726	1.17681						-1.85528	0.899697		-0.462271	2.70042		-1.74183	2.13258	1.61673	0.336434					0.722933		0.727982			10.4231			12.6719
5	4613178	white	W	ovary	1-5-W-34004	1-5-W-8O	-1.08796	-0.889147	-2.79627	-1.55352	-1.48304	-1.8672			-1.77825	-1.14615						-1.89835	-1.31697		-1.1246	0.581344		-2.56711	-0.191395	1.83956						-0.0586764		-0.861564
5	4613221	white	W	breast	1-5-W-34005	1-5-W-9B	4.27224	4.09993	2.27785	3.49482	3.11631	3.93539			3.50038	4.00839	5.65126	3.68148	5.72434	5.66645	5.08409	2.82633	3.4363		4.10192	6.03905	5.41393	3.25937	5.15314	1.64947	3.21548	1.72078	9.83151	4.03619	7.60308	-0.984058	13.4406	4.18414	4.45204		3.56871			6.22983
5	4613221	white	W	duodenum	1-5-W-34005	1-5-W-9D	0.108998	-0.0460912	-1.42904	-0.534162	-0.596696	-0.590183			-0.650005	-0.111059	1.30147	-0.230082		0.942293	1.14891	-1.63448	-0.385335		-0.684318	1.97351	0.865324	-1.91158	0.884234	0.356319	0.0315334	-0.147734	1.42976		-0.0430453	-1.80197		0.0025032	1.26885		0.958746		1.24953	3.69876	0.923582		-23.6336
5	4613221	white	W	ileum	1-5-W-34005	1-5-W-9I	2.08694	0.373829	1.50968		0.751481	1.3826			1.52916	1.64574	0.965349	-2.57948		-0.241878	-0.626934	0.927252	1.25699		0.38069	0.373025	-0.692162	0.238865	0.260776	0.990533	-0.395401	-0.340611	0.819343		0.370373	-0.115904	0.668736	0.750737	0.25407	0.224624	0.130756		1.26381		-0.933495		-23.9674	-1.49293
5	4613221	white	W	liver	1-5-W-34005	1-5-W-9L	-1.20203	1.34837	-4.14799	-3.40411	-3.59684				-3.67213	-1.96035				3.1228	4.3621		-2.41086			2.2238	4.90759	-2.24092	2.94879	3.94832	1.56506	2.68783			2.93317	1.17752		0.684175			10.2517			13.1612
5	4613221	white	W	ovary	1-5-W-34005	1-5-W-9O	-0.58162	-0.815234	-1.33716	-0.848107	-0.534065	-1.00954			-0.960238	-0.476621		-0.950401		1.25174	0.146527	-0.492973	-0.683669		0.555968	0.701177	0.566026	-0.209937	1.22408	2.07009	0.346821	1.10931	-1.4944		1.17661	1.32925		-0.127185	-0.17376	4.81238	1.13108		3.25117		2.14996		-18.5013
[truncated: 5 more columns]
